# Supplementary material for: Microbiome interplay: plants alter microbial abundance and diversity within the built environment
Source: Front Microbiol. 2015 Aug 28;6:887. doi: 10.3389/fmicb.2015.00887 (PMC4552223; doi:10.3389/fmicb.2015.00887)
Supplement: Supplementary Table S1 — Sequence of primers used in this study. [file Table1.XLSX]

## Sheet: Supplementary_Table_S1
# Supplementary Table S1: Sequence of primers used in this study.
Application	Target	Primer w/o BC	5'-3'	primer-length	expected fragment-length	Reference
qPCR	Archaea 16S rRNA gene	344aF	CGGGGYGCASCAGGCGCGAA	20	173	Probst AJ, Auerbach AK, Moissl-Eichinger C. 2013. Archaea on Human Skin. PLoS One 8:e65388.
		517uR	GWATTACCGCGGCKGCTG	18
	Bacteria 16S rRNA gene	515f	GTGCCAGCAGCCGC	14	412	Köberl M, Müller H, Ramadan EM, Berg G. 2011. Desert farming benefits from microbial potential in arid soils and promotes diversity and plant health. PLoS One 6:e24452.
		927r	CCCGTCAATTYMTTTGAGTT	20
	fungi ITS gene	ITS1f	TCCGTAGGTGAACCTGCGG	19	200-300	White TM, Bruns T, Lee S, Taylor J. 1990. Amplification and direct sequencing of fungal ribosomal RNA for phylogenetics, p. 315–321. In Innis, MA, Gelfand, DH, Sninsky, TJ, White, TJ (eds.), PCR protocols: a guide to methods and applications, Academic Press, San Diego, CA. Academic Press, San Diego.
		ITS2rP	GCTGCGTTCTTCATCGATGC	20
amplicon sequencing	Bacteria 16S rRNA gene	520F	AYTGGGYDTAAAGNG	15	253	Klindworth A, Pruesse E, Schweer T, Peplies J, Quast C, Horn M, Glöckner FO. 2013. Evaluation of general 16S ribosomal RNA gene PCR primers for classical and next-generation sequencing-based diversity studies. Nucleic Acids Res 41:e1.
		802R	TACNVGGGTATCTAATCC	18
	fungi ITS gene	ITS1f	TCCGTAGGTGAACCTGCGG	19	200-300	White TM, Bruns T, Lee S, Taylor J. 1990. Amplification and direct sequencing of fungal ribosomal RNA for phylogenetics, p. 315–321. In Innis, MA, Gelfand, DH, Sninsky, TJ, White, TJ (eds.), PCR protocols: a guide to methods and applications, Academic Press, San Diego, CA. Academic Press, San Diego.
		ITS2rP	GCTGCGTTCTTCATCGATGC	20
