# Supplementary material for: Microbiome interplay: plants alter microbial abundance and diversity within the built environment
Source: Front Microbiol. 2015 Aug 28;6:887. doi: 10.3389/fmicb.2015.00887 (PMC4552223; doi:10.3389/fmicb.2015.00887)
Supplement: Supplementary Table S2 — Summary of obtained raw and quality filtered sequences. [file Table2.XLSX]

## Sheet: Supplementary_Table_S2
# Supplementary Table S2: Summary of obtained raw and quality filtered sequences.
statistics on raw reads
Sample		# of Reads	Yield (Mbp)	#Cluster	%Q30	Mean Q
Pool_Bac520_Gelex		5290989	2137	3561966	83.22	32.92
Pool_Fungi_Gelex		4366621	2449	4081938	85.73	33.66
sum		9657610	4586	7643904
details on raw reads per amplicon pool
Pool_Bac520_Gelex				Pool_Fungi_Gelex
Sample	# of Reads			Sample	# of Reads
AO1_H1	539318			AO1_F1	303135
AO2_H2	201785			AO2_F2	178088
AO3_H3	40403			AO3_F3	160806
AO4_H4	55121			AO4_F4	64328
AP1_G9	547502			AP1_E9	98170
AP2_G10	467377			AP2_E10	240343
AP3_G11	24428			AP3_E11	68108
AP4_G12	38325			AP4_E12	43864
NC1_G8	38667			NC2_F10	180496
WP1_G1	114751			WP1_E1	183423
WP2_G2	491457			WP2_E2	592836
WP3_G3	34727			WP3_E3	88579
WP4_G4	67944			WP4_E4	140115
WPB1_H5	223042			WPB1_F5	353783
WPB2_H6	551311			WPB2_F6	351027
WPB3_H7	84220			WPB3_F7	103083
WPB4_H8	254			WPB4_F8	24403
Ws12aX_H9	65201			Ws12aX_F9	222179
Ws12a_G5	698427			Ws12a_E5	139428
Ws12bX_H10	416171			Ws12b_E6	467754
Ws12b_G6	175369			Ws43aX_F11	30161
Ws43aX_H11	48773			Ws43a_E7	136986
Ws43a_G7	357634			Ws43bX_F12	74498
Ws43bX_H12	8782			Ws43b_E8	121028
sum	5290989			sum	4366621
Bacteria	quality filtered reads (OTU table based)		fungi	quality filtered reads (OTU table based)
samples	# reads	# OTUs	samples	# reads	# OTUs
AO1.b	125414	3576	AO1.f	154839	8827
AO2.b	45058	2176	AO2.f	67158	5292
AO3.b	9131	824	AO3.f	63772	7137
AO4.b	15464	1188	AO4.f	33834	2971
AP1.b	130324	3622	AP1.f	30471	3336
AP2.b	118805	3535	AP2.f	54943	6372
AP3.b	8335	839	AP3.f	47762	5987
AP4.b	10645	897	AP4.f	6839	1346
NC1.b	10667	861	NC2.f	132508	15272
WP1.b	33308	2352	WP1.f	34978	4776
WP2.b	115266	3630	WP2.f	118963	11635
WP3.b	8166	1122	WP3.f	10288	1875
WP4.b	18472	1626	WP4.f	34614	4883
WPB1.b	62235	3072	WPB1.f	136045	12436
WPB2.b	143611	6033	WPB2.f	166666	12088
WPB3.b	29619	1961	WPB3.f	100382	14051
WPB4.b	112	87	WPB4.f	19969	3841
Ws12a.b	171174	6626	Ws12a.f	73091	7998
Ws12aX.b	23304	1283	Ws12aX.f	211788	17172
Ws12b.b	47052	2186	Ws12b.f	186213	15613
Ws12bX.b	107574	3149	Ws43a.f	76407	8273
Ws43a.b	95975	4027	Ws43aX.f	9024	1678
Ws43aX.b	17760	1142	Ws43b.f	85422	9136
Ws43bX.b	4062	484	Ws43bX.f	47493	3257
counts/sample summary
total count	1351533	56298	total count	1903469	185252
min	112	87	min	6839	1346
max	171174	6626	max	211788	17172
median	31463.5	2068.5	median	65465	6754.5
mean	56313.9	2345.75	mean	79311.2	7718.83
std. dev.	53858.9	1690.33	std. dev.	59105.1	4776.85
