# Supplementary material for: Microbiome interplay: plants alter microbial abundance and diversity within the built environment
Source: Front Microbiol. 2015 Aug 28;6:887. doi: 10.3389/fmicb.2015.00887 (PMC4552223; doi:10.3389/fmicb.2015.00887)
Supplement: Supplementary Table S4 — Fungal OTUs and taxa detected in this study according to sampled indoor spaces (unassigned reads were summarized due to file size limitations). [file Table4.XLSX]

## Sheet: Tabelle1
# Supplementary Table S4: fungal OTUs and taxa detected in this study according to sampled indoor spaces (unassigned reads were summarized due to file size limitations).
#OTU ID	air_t0	air_t1	plant_t0	plant_t1	surface_t0	surface_t1	control	taxonomy
New.CleanUp.ReferenceOTU10023	0	0	1	0	0	0	0	k__Fungi
New.CleanUp.ReferenceOTU10037	2	0	0	0	0	0	0	k__Fungi; p__Basidiomycota; c__Agaricomycetes; o__Polyporales; f__Polyporaceae; g__Trametes; s__Trametes versicolor
New.CleanUp.ReferenceOTU10039	10	0	0	0	0	0	0	k__Fungi; p__Basidiomycota; c__Agaricomycetes; o__Polyporales; f__Polyporaceae; g__Trametes; s__Trametes versicolor
New.CleanUp.ReferenceOTU1005	77	2	3	0	1	4	0	k__Fungi; p__Basidiomycota; c__Agaricomycetes; o__Polyporales; f__Polyporaceae; g__Trametes; s__Trametes versicolor
New.CleanUp.ReferenceOTU10052	0	0	1	0	0	0	0	k__Fungi; p__Ascomycota; c__Eurotiomycetes; o__Eurotiales; f__Trichocomaceae; g__Aspergillus; s__Aspergillus ochraceus
New.CleanUp.ReferenceOTU10062	0	0	1	0	0	0	0	k__Fungi
New.CleanUp.ReferenceOTU10063	0	0	0	1	0	0	0	k__Fungi; p__Ascomycota; c__Eurotiomycetes; o__Eurotiales; f__Trichocomaceae; g__Aspergillus; s__Aspergillus ochraceus
New.CleanUp.ReferenceOTU10067	0	0	1	0	0	0	0	k__Fungi
New.CleanUp.ReferenceOTU10071	0	0	0	0	0	1	0	k__Fungi; p__Basidiomycota; c__Agaricomycetes; o__Polyporales; f__Polyporaceae; g__Trametes
New.CleanUp.ReferenceOTU10084	1	0	0	0	0	0	0	k__Fungi; p__Basidiomycota; c__Agaricomycetes; o__Polyporales; f__Polyporaceae; g__Trametes
New.CleanUp.ReferenceOTU10095	0	0	0	0	0	1	1	k__Fungi; p__Ascomycota; c__Eurotiomycetes; o__Eurotiales; f__Trichocomaceae; g__Aspergillus; s__Aspergillus ochraceus
New.CleanUp.ReferenceOTU10101	0	1	0	0	0	0	0	k__Fungi; p__Ascomycota; c__unidentified; o__unidentified; f__unidentified; g__unidentified; s__leaf litter ascomycete strain its367
New.CleanUp.ReferenceOTU10104	0	0	0	0	0	1	0	k__Fungi; p__Basidiomycota; c__Agaricomycetes
New.CleanUp.ReferenceOTU10106	4	0	0	0	0	0	0	k__Fungi; p__Ascomycota; c__unidentified; o__unidentified; f__unidentified; g__unidentified; s__leaf litter ascomycete strain its367
New.CleanUp.ReferenceOTU10109	0	0	1	0	0	0	0	k__Fungi
New.CleanUp.ReferenceOTU1012	1	0	0	0	0	0	0	k__Fungi; p__Ascomycota; c__unidentified; o__unidentified; f__unidentified; g__unidentified; s__leaf litter ascomycete strain its367
New.CleanUp.ReferenceOTU10122	0	0	1	0	0	0	0	k__Fungi; p__Basidiomycota; c__Agaricomycetes; o__Russulales; f__Peniophoraceae
New.CleanUp.ReferenceOTU10125	0	0	0	0	0	1	0	k__Fungi; p__Ascomycota; c__Eurotiomycetes; o__Eurotiales; f__Trichocomaceae; g__Aspergillus; s__Aspergillus ochraceus
New.CleanUp.ReferenceOTU10133	229	6	17	5	12	17	2	k__Fungi; p__Basidiomycota; c__Agaricomycetes; o__Polyporales; f__Polyporaceae; g__Trametes
New.CleanUp.ReferenceOTU10144	0	0	5	0	0	1	0	k__Fungi; p__Basidiomycota; c__Agaricomycetes; o__Polyporales; f__Polyporaceae; g__Trametes
New.CleanUp.ReferenceOTU10146	1	0	0	0	0	0	0	k__Fungi; p__Ascomycota; c__unidentified; o__unidentified; f__unidentified; g__unidentified; s__leaf litter ascomycete strain its367
New.CleanUp.ReferenceOTU10147	0	0	0	0	0	0	1	k__Fungi; p__Ascomycota; c__Dothideomycetes; o__Pleosporales; f__unidentified; g__unidentified; s__Pleosporales sp
New.CleanUp.ReferenceOTU10159	34	16	665	35	15	36	9	k__Fungi; p__Basidiomycota; c__Agaricomycetes; o__Polyporales; f__Polyporaceae; g__Trametes; s__Trametes versicolor
New.CleanUp.ReferenceOTU10169	1	0	0	0	0	0	0	k__Fungi; p__Basidiomycota; c__Agaricomycetes; o__Polyporales; f__Meruliaceae; g__Bjerkandera; s__Bjerkandera sp
New.CleanUp.ReferenceOTU10177	0	0	1	0	0	0	0	k__Fungi; p__Basidiomycota; c__Agaricomycetes; o__Polyporales; f__Meruliaceae; g__Bjerkandera; s__Bjerkandera sp
New.CleanUp.ReferenceOTU10179	0	0	0	0	0	1	0	k__Fungi; p__Ascomycota; c__Eurotiomycetes; o__Eurotiales; f__Trichocomaceae; g__Aspergillus; s__Aspergillus ochraceus
New.CleanUp.ReferenceOTU10189	0	0	1	0	0	0	0	k__Fungi
New.CleanUp.ReferenceOTU10193	0	0	1	0	0	0	0	k__Fungi; p__Ascomycota; c__Dothideomycetes; o__Pleosporales; f__unidentified; g__unidentified; s__Pleosporales sp
New.CleanUp.ReferenceOTU10196	0	0	0	0	0	0	1	k__Fungi; p__Ascomycota; c__Eurotiomycetes; o__Eurotiales; f__Trichocomaceae; g__Aspergillus; s__Aspergillus ochraceus
New.CleanUp.ReferenceOTU10198	0	0	0	0	0	0	1	k__Fungi; p__Ascomycota; c__Eurotiomycetes; o__Eurotiales; f__Trichocomaceae; g__Aspergillus; s__Aspergillus ochraceus
New.CleanUp.ReferenceOTU1022	1	0	4	0	0	0	0	k__Fungi; p__Basidiomycota; c__Agaricomycetes; o__Polyporales; f__Polyporaceae; g__Trametes; s__Trametes versicolor
New.CleanUp.ReferenceOTU10224	1	0	0	0	0	0	0	k__Fungi
New.CleanUp.ReferenceOTU10225	1	0	0	0	0	0	0	k__Fungi; p__Basidiomycota; c__Agaricomycetes; o__Polyporales; f__Polyporaceae; g__Trametes; s__Trametes versicolor
New.CleanUp.ReferenceOTU10234	0	0	1	0	0	0	0	k__Fungi; p__Basidiomycota; c__Agaricomycetes; o__Polyporales; f__Polyporaceae; g__Trametes; s__Trametes hirsuta
New.CleanUp.ReferenceOTU10242	0	0	0	0	1	0	0	k__Fungi; p__Ascomycota; c__Eurotiomycetes; o__Eurotiales; f__Trichocomaceae; g__Aspergillus; s__Aspergillus ochraceus
New.CleanUp.ReferenceOTU10249	0	0	0	1	0	0	0	k__Fungi; p__Ascomycota; c__Eurotiomycetes; o__Eurotiales; f__Trichocomaceae; g__Aspergillus
New.CleanUp.ReferenceOTU10251	1	0	0	0	0	0	0	k__Fungi; p__Basidiomycota; c__Agaricomycetes; o__Polyporales; f__Meruliaceae; g__Bjerkandera; s__Bjerkandera sp
New.CleanUp.ReferenceOTU10256	0	0	0	1	0	0	0	k__Fungi; p__Ascomycota; c__Eurotiomycetes; o__Eurotiales; f__Trichocomaceae; g__Aspergillus; s__Aspergillus ochraceus
New.CleanUp.ReferenceOTU10262	0	0	1	0	0	0	0	k__Fungi; p__Basidiomycota; c__Agaricomycetes; o__Trechisporales; f__Hydnodontaceae; g__Sistotremastrum; s__Sistotremastrum guttuliferum
New.CleanUp.ReferenceOTU10274	1	0	0	0	0	0	0	k__Fungi; p__Ascomycota; c__Sordariomycetes; o__Hypocreales; f__Incertae sedis; g__Acremonium; s__Acremonium charticola
New.CleanUp.ReferenceOTU10279	0	0	0	1	0	0	0	k__Fungi; p__Basidiomycota; c__Agaricomycetes; o__Russulales; f__unidentified; g__unidentified; s__Russulales sp
New.CleanUp.ReferenceOTU10286	0	1	1	0	0	0	0	k__Fungi; p__Basidiomycota; c__Agaricomycetes; o__Russulales; f__Stereaceae; g__Stereum; s__Stereum sanguinolentum
New.CleanUp.ReferenceOTU10288	0	0	0	0	0	1	0	k__Fungi; p__Ascomycota; c__Eurotiomycetes; o__Eurotiales; f__Trichocomaceae; g__Aspergillus; s__Aspergillus ochraceus
New.CleanUp.ReferenceOTU1029	0	0	0	1	0	0	0	k__Fungi; p__Ascomycota; c__Eurotiomycetes; o__Eurotiales; f__Trichocomaceae; g__Aspergillus; s__Aspergillus ochraceus
New.CleanUp.ReferenceOTU10305	0	0	1	0	0	0	0	k__Fungi; p__Ascomycota; c__Dothideomycetes; o__Pleosporales; f__unidentified; g__unidentified; s__Pleosporales sp
New.CleanUp.ReferenceOTU10306	0	0	0	0	0	1	0	k__Fungi; p__Basidiomycota; c__Agaricomycetes; o__Russulales; f__Peniophoraceae
New.CleanUp.ReferenceOTU10311	0	0	0	0	0	0	1	k__Fungi; p__Ascomycota; c__Eurotiomycetes; o__Eurotiales; f__Trichocomaceae; g__Aspergillus; s__Aspergillus ochraceus
New.CleanUp.ReferenceOTU10317	0	0	2	0	0	0	0	k__Fungi; p__Ascomycota; c__Dothideomycetes; o__Pleosporales; f__unidentified; g__unidentified; s__Pleosporales sp
New.CleanUp.ReferenceOTU10320	1	0	13	1	1	9	2	k__Fungi; p__Ascomycota; c__Eurotiomycetes; o__Eurotiales; f__Trichocomaceae; g__Aspergillus; s__Aspergillus ochraceus
New.CleanUp.ReferenceOTU10333	0	0	0	0	1	0	0	k__Fungi; p__Ascomycota; c__Eurotiomycetes; o__Eurotiales; f__Trichocomaceae; g__Aspergillus; s__Aspergillus ochraceus
New.CleanUp.ReferenceOTU10340	0	0	1	0	0	0	0	k__Fungi
New.CleanUp.ReferenceOTU10343	0	0	0	0	0	0	1	k__Fungi; p__Ascomycota; c__Eurotiomycetes; o__Eurotiales; f__Trichocomaceae; g__Aspergillus; s__Aspergillus ochraceus
New.CleanUp.ReferenceOTU10347	0	0	0	0	0	0	1	k__Fungi; p__Basidiomycota; c__Agaricomycetes; o__Russulales; f__Stereaceae; g__Stereum
New.CleanUp.ReferenceOTU10367	2	1	0	1	0	2	0	k__Fungi; p__Basidiomycota; c__Agaricomycetes; o__Polyporales; f__Polyporaceae; g__Trametes
New.CleanUp.ReferenceOTU10373	0	0	1	0	0	0	0	k__Fungi; p__Ascomycota; c__Eurotiomycetes; o__Eurotiales; f__Trichocomaceae; g__Aspergillus; s__Aspergillus ochraceus
New.CleanUp.ReferenceOTU10375	0	0	0	0	0	0	1	k__Fungi; p__Basidiomycota; c__Agaricomycetes; o__Polyporales; f__Polyporaceae; g__Trametes; s__Trametes versicolor
New.CleanUp.ReferenceOTU10377	0	0	1	0	0	0	0	k__Fungi; p__Ascomycota; c__Dothideomycetes; o__Pleosporales; f__unidentified; g__unidentified; s__Pleosporales sp
New.CleanUp.ReferenceOTU10378	1	0	0	0	0	0	0	k__Fungi; p__Basidiomycota; c__Agaricomycetes; o__Polyporales; f__Meruliaceae; g__Bjerkandera; s__Bjerkandera sp
New.CleanUp.ReferenceOTU10383	0	0	2	0	0	0	0	k__Fungi
New.CleanUp.ReferenceOTU10386	0	0	0	0	0	1	0	k__Fungi; p__Ascomycota; c__Eurotiomycetes; o__Eurotiales; f__Trichocomaceae; g__Aspergillus; s__Aspergillus ochraceus
New.CleanUp.ReferenceOTU10392	0	0	0	1	0	1	0	k__Fungi; p__Basidiomycota; c__Agaricomycetes; o__Polyporales; f__Polyporaceae; g__Trametes; s__Trametes versicolor
New.CleanUp.ReferenceOTU10393	0	0	1	0	0	0	0	k__Fungi; p__Basidiomycota; c__Agaricomycetes; o__Polyporales; f__Polyporaceae; g__Trametes; s__Trametes versicolor
New.CleanUp.ReferenceOTU10399	0	0	1	0	0	0	0	k__Fungi; p__Basidiomycota; c__Agaricomycetes; o__Russulales; f__Peniophoraceae
New.CleanUp.ReferenceOTU10411	0	0	0	0	0	1	0	k__Fungi; p__Basidiomycota; c__Agaricomycetes; o__Polyporales; f__Meruliaceae; g__Bjerkandera
New.CleanUp.ReferenceOTU10416	1	0	0	0	0	0	0	k__Fungi; p__Basidiomycota; c__Agaricomycetes; o__Polyporales; f__Polyporaceae; g__Trametes; s__Trametes versicolor
New.CleanUp.ReferenceOTU10422	0	0	1	0	0	0	0	k__Fungi; p__Ascomycota; c__Eurotiomycetes; o__Eurotiales; f__Trichocomaceae; g__Aspergillus; s__Aspergillus ochraceus
New.CleanUp.ReferenceOTU10426	0	0	0	0	1	0	0	k__Fungi; p__Ascomycota; c__Eurotiomycetes; o__Eurotiales; f__Trichocomaceae; g__Aspergillus; s__Aspergillus ochraceus
New.CleanUp.ReferenceOTU10427	0	0	1	0	0	0	0	k__Fungi
New.CleanUp.ReferenceOTU1043	0	0	0	0	0	0	1	k__Fungi; p__Ascomycota; c__Eurotiomycetes; o__Eurotiales; f__Trichocomaceae; g__Aspergillus; s__Aspergillus ochraceus
New.CleanUp.ReferenceOTU10432	0	0	0	0	0	0	1	k__Fungi; p__Ascomycota; c__Eurotiomycetes; o__Eurotiales; f__Trichocomaceae; g__Aspergillus; s__Aspergillus ochraceus
New.CleanUp.ReferenceOTU10442	0	0	1	0	0	0	0	k__Fungi; p__Ascomycota; c__Dothideomycetes; o__Pleosporales; f__unidentified; g__unidentified; s__Pleosporales sp
New.CleanUp.ReferenceOTU10443	1	0	0	0	0	0	0	k__Fungi; p__Basidiomycota; c__Agaricomycetes; o__Polyporales; f__Polyporaceae; g__Trametes; s__Trametes versicolor
New.CleanUp.ReferenceOTU10445	0	0	0	0	0	1	0	k__Fungi; p__Ascomycota; c__Eurotiomycetes; o__Eurotiales; f__Trichocomaceae; g__Aspergillus; s__Aspergillus ochraceus
New.CleanUp.ReferenceOTU10452	0	0	0	0	1	0	0	k__Fungi; p__Ascomycota; c__Eurotiomycetes; o__Eurotiales; f__Trichocomaceae; g__Aspergillus; s__Aspergillus ochraceus
New.CleanUp.ReferenceOTU10469	0	0	1	0	0	0	0	k__Fungi
New.CleanUp.ReferenceOTU10471	0	0	0	0	0	0	1	k__Fungi; p__Ascomycota; c__unidentified; o__unidentified; f__unidentified; g__unidentified; s__leaf litter ascomycete strain its367
New.CleanUp.ReferenceOTU10478	0	0	1	0	0	0	0	k__Fungi; p__Ascomycota; c__Eurotiomycetes; o__Eurotiales; f__Trichocomaceae; g__Aspergillus; s__Aspergillus ochraceus
New.CleanUp.ReferenceOTU10479	0	0	1	0	0	0	0	k__Fungi; p__Ascomycota; c__Eurotiomycetes; o__Eurotiales; f__Trichocomaceae; g__Aspergillus; s__Aspergillus ochraceus
New.CleanUp.ReferenceOTU105	1	0	0	0	0	1	0	k__Fungi; p__Ascomycota; c__Eurotiomycetes; o__Eurotiales; f__Trichocomaceae; g__Aspergillus; s__Aspergillus ochraceus
New.CleanUp.ReferenceOTU1050	0	0	1	0	0	0	0	k__Fungi; p__Ascomycota; c__Eurotiomycetes; o__Eurotiales; f__Trichocomaceae; g__Aspergillus; s__Aspergillus ochraceus
New.CleanUp.ReferenceOTU10512	0	0	1	0	0	0	0	k__Fungi
New.CleanUp.ReferenceOTU10525	0	0	0	0	0	0	1	k__Fungi; p__Ascomycota; c__Eurotiomycetes; o__Eurotiales; f__Trichocomaceae; g__Aspergillus; s__Aspergillus ochraceus
New.CleanUp.ReferenceOTU1053	1	0	0	0	0	0	0	k__Fungi; p__Ascomycota; c__Sordariomycetes; o__Hypocreales; f__Nectriaceae
New.CleanUp.ReferenceOTU10531	0	0	1	0	0	0	0	k__Fungi; p__Ascomycota; c__Dothideomycetes; o__Pleosporales; f__unidentified; g__unidentified; s__Pleosporales sp
New.CleanUp.ReferenceOTU10544	0	0	0	0	0	0	1	k__Fungi; p__Ascomycota; c__Eurotiomycetes; o__Eurotiales; f__Trichocomaceae; g__Aspergillus; s__Aspergillus ochraceus
New.CleanUp.ReferenceOTU10545	1	0	0	0	0	0	0	k__Fungi; p__Basidiomycota; c__Agaricomycetes; o__Polyporales; f__Polyporaceae; g__Trametes; s__Trametes versicolor
New.CleanUp.ReferenceOTU10547	0	0	0	0	0	1	0	k__Fungi; p__Ascomycota; c__Eurotiomycetes; o__Eurotiales; f__Trichocomaceae; g__Aspergillus; s__Aspergillus ochraceus
New.CleanUp.ReferenceOTU10558	0	0	3	1	0	2	0	k__Fungi; p__Basidiomycota; c__Agaricomycetes; o__Polyporales; f__Polyporaceae; g__Trametes; s__Trametes versicolor
New.CleanUp.ReferenceOTU10560	0	0	1	0	0	0	0	k__Fungi; p__Basidiomycota; c__Agaricomycetes; o__Polyporales; f__Polyporaceae; g__Trametes
New.CleanUp.ReferenceOTU10564	0	0	3	0	0	0	0	k__Fungi
New.CleanUp.ReferenceOTU10566	0	1	0	0	0	0	0	k__Fungi; p__Ascomycota; c__Eurotiomycetes; o__Eurotiales; f__Trichocomaceae; g__Aspergillus; s__Aspergillus granulosus
New.CleanUp.ReferenceOTU10612	0	0	0	0	0	0	3	k__Fungi; p__Ascomycota; c__Eurotiomycetes; o__Eurotiales; f__Trichocomaceae; g__Aspergillus; s__Aspergillus ochraceus
New.CleanUp.ReferenceOTU10632	0	0	1	0	0	0	0	k__Fungi; p__Ascomycota; c__Dothideomycetes; o__Pleosporales; f__unidentified; g__unidentified; s__Pleosporales sp
New.CleanUp.ReferenceOTU10633	0	0	0	0	0	0	1	k__Fungi; p__Ascomycota; c__Eurotiomycetes; o__Eurotiales; f__Trichocomaceae; g__Aspergillus; s__Aspergillus ochraceus
New.CleanUp.ReferenceOTU10646	1	0	0	0	0	0	0	k__Fungi; p__Basidiomycota; c__Agaricomycetes; o__Polyporales; f__Polyporaceae; g__Trametes; s__Trametes versicolor
New.CleanUp.ReferenceOTU10663	0	0	0	0	0	0	1	k__Fungi; p__Basidiomycota; c__Agaricomycetes; o__Polyporales; f__Phanerochaetaceae; g__Ceriporiopsis; s__Ceriporiopsis gilvescens
New.CleanUp.ReferenceOTU10666	0	0	0	0	0	1	0	k__Fungi; p__Basidiomycota; c__Agaricomycetes; o__Russulales; f__Stereaceae
New.CleanUp.ReferenceOTU10677	0	0	0	0	0	0	1	k__Fungi; p__Ascomycota; c__Eurotiomycetes; o__Eurotiales; f__Trichocomaceae; g__Aspergillus; s__Aspergillus ochraceus
New.CleanUp.ReferenceOTU10678	1	0	0	0	0	0	0	k__Fungi; p__Basidiomycota; c__Agaricomycetes; o__Polyporales; f__Polyporaceae; g__Trametes; s__Trametes versicolor
New.CleanUp.ReferenceOTU10685	0	0	0	1	0	0	0	k__Fungi; p__Basidiomycota; c__Agaricomycetes; o__Polyporales; f__Meruliaceae; g__Bjerkandera; s__Bjerkandera sp
New.CleanUp.ReferenceOTU10693	0	0	0	1	0	1	0	k__Fungi; p__Ascomycota; c__Eurotiomycetes; o__Eurotiales; f__Trichocomaceae; g__Aspergillus; s__Aspergillus ochraceus
New.CleanUp.ReferenceOTU10695	0	0	0	0	0	0	1	k__Fungi; p__Ascomycota; c__Eurotiomycetes; o__Eurotiales; f__Trichocomaceae; g__Aspergillus; s__Aspergillus ochraceus
New.CleanUp.ReferenceOTU10696	0	0	0	0	1	0	0	k__Fungi; p__Ascomycota; c__Dothideomycetes; o__Pleosporales; f__unidentified; g__unidentified; s__Pleosporales sp
New.CleanUp.ReferenceOTU10701	0	0	4	0	0	2	0	k__Fungi; p__Basidiomycota; c__Agaricomycetes; o__Russulales; f__unidentified; g__unidentified; s__Russulales sp
New.CleanUp.ReferenceOTU10703	0	0	0	1	0	0	0	k__Fungi; p__Ascomycota; c__Eurotiomycetes; o__Eurotiales; f__Trichocomaceae; g__Aspergillus; s__Aspergillus ochraceus
New.CleanUp.ReferenceOTU10717	0	0	0	0	0	0	1	k__Fungi; p__Ascomycota; c__Eurotiomycetes; o__Eurotiales; f__Trichocomaceae; g__Aspergillus; s__Aspergillus ochraceus
New.CleanUp.ReferenceOTU10744	0	0	0	1	0	0	0	k__Fungi; p__Ascomycota; c__Eurotiomycetes; o__Eurotiales; f__Trichocomaceae; g__Aspergillus; s__Aspergillus ochraceus
New.CleanUp.ReferenceOTU1075	0	0	1	0	0	0	0	k__Fungi
New.CleanUp.ReferenceOTU10755	0	0	1	0	0	0	0	k__Fungi; p__Ascomycota; c__Eurotiomycetes; o__Eurotiales; f__Trichocomaceae; g__Aspergillus; s__Aspergillus ochraceus
New.CleanUp.ReferenceOTU10760	0	0	1	0	0	0	0	k__Fungi; p__Basidiomycota; c__Agaricomycetes; o__Russulales; f__unidentified; g__unidentified; s__Russulales sp
New.CleanUp.ReferenceOTU10772	0	0	1	0	0	1	0	k__Fungi; p__Ascomycota; c__Eurotiomycetes; o__Eurotiales; f__Trichocomaceae; g__Aspergillus; s__Aspergillus ochraceus
New.CleanUp.ReferenceOTU10773	0	0	1	0	0	0	1	k__Fungi; p__Ascomycota; c__Eurotiomycetes; o__Eurotiales; f__Trichocomaceae; g__Aspergillus
New.CleanUp.ReferenceOTU10777	0	0	1	0	0	0	1	k__Fungi; p__Ascomycota; c__Eurotiomycetes; o__Eurotiales; f__Trichocomaceae; g__Aspergillus; s__Aspergillus ochraceus
New.CleanUp.ReferenceOTU10793	0	0	0	0	0	1	0	k__Fungi; p__Ascomycota; c__Eurotiomycetes; o__Eurotiales; f__Trichocomaceae; g__Aspergillus; s__Aspergillus ochraceus
New.CleanUp.ReferenceOTU10794	0	0	1	0	0	0	0	k__Fungi; p__Basidiomycota; c__Agaricomycetes; o__Polyporales; f__Polyporaceae; g__Trametes; s__Trametes versicolor
New.CleanUp.ReferenceOTU10796	0	0	0	0	0	1	0	k__Fungi; p__Ascomycota; c__Eurotiomycetes; o__Eurotiales; f__Trichocomaceae; g__Aspergillus
New.CleanUp.ReferenceOTU10797	0	0	0	1	0	0	0	k__Fungi; p__Ascomycota; c__Eurotiomycetes; o__Eurotiales; f__Trichocomaceae; g__Aspergillus; s__Aspergillus ochraceus
New.CleanUp.ReferenceOTU108	0	0	0	1	0	0	0	k__Fungi; p__Ascomycota; c__Eurotiomycetes; o__Eurotiales; f__Trichocomaceae; g__Aspergillus; s__Aspergillus ochraceus
New.CleanUp.ReferenceOTU10804	0	0	0	0	0	1	0	k__Fungi; p__Ascomycota; c__Eurotiomycetes; o__Eurotiales; f__Trichocomaceae; g__Aspergillus; s__Aspergillus ochraceus
New.CleanUp.ReferenceOTU10812	0	0	1	0	0	0	0	k__Fungi; p__Ascomycota; c__Dothideomycetes; o__Pleosporales; f__unidentified; g__unidentified; s__Pleosporales sp
New.CleanUp.ReferenceOTU10817	0	0	1	0	0	1	0	k__Fungi; p__Ascomycota; c__Dothideomycetes; o__Pleosporales; f__unidentified; g__unidentified; s__Pleosporales sp
New.CleanUp.ReferenceOTU10819	0	0	1	0	0	0	0	k__Fungi
New.CleanUp.ReferenceOTU10820	0	0	0	0	1	0	0	k__Fungi; p__Ascomycota; c__Eurotiomycetes; o__Eurotiales; f__Trichocomaceae; g__Aspergillus; s__Aspergillus ochraceus
New.CleanUp.ReferenceOTU10827	0	0	0	0	1	0	0	k__Fungi; p__Basidiomycota; c__Agaricomycetes; o__Polyporales; f__Polyporaceae; g__Trametes; s__Trametes versicolor
New.CleanUp.ReferenceOTU10834	0	0	1	0	0	0	0	k__Fungi; p__Ascomycota; c__Dothideomycetes; o__Pleosporales; f__unidentified; g__unidentified; s__Pleosporales sp
New.CleanUp.ReferenceOTU10838	0	0	1	0	0	0	0	k__Fungi
New.CleanUp.ReferenceOTU1084	0	0	1	0	0	0	0	k__Fungi
New.CleanUp.ReferenceOTU10862	0	0	1	0	0	0	0	k__Fungi
New.CleanUp.ReferenceOTU10863	0	1	0	0	0	0	0	k__Fungi; p__Ascomycota; c__unidentified; o__unidentified; f__unidentified; g__unidentified; s__leaf litter ascomycete strain its367
New.CleanUp.ReferenceOTU10885	0	0	0	0	0	1	0	k__Fungi; p__Ascomycota; c__Eurotiomycetes; o__Eurotiales; f__Trichocomaceae; g__Aspergillus; s__Aspergillus ochraceus
New.CleanUp.ReferenceOTU10886	0	0	0	0	1	0	1	k__Fungi; p__Ascomycota; c__Eurotiomycetes; o__Eurotiales; f__Trichocomaceae; g__Aspergillus; s__Aspergillus ochraceus
New.CleanUp.ReferenceOTU10888	4	0	0	0	0	0	0	k__Fungi; p__Basidiomycota; c__Agaricomycetes; o__Polyporales; f__Polyporaceae; g__Trametes
New.CleanUp.ReferenceOTU10898	0	0	4	0	0	0	0	k__Fungi; p__Ascomycota; c__Dothideomycetes; o__Pleosporales; f__unidentified; g__unidentified; s__Pleosporales sp
New.CleanUp.ReferenceOTU10904	1	0	0	0	0	0	0	k__Fungi; p__Basidiomycota; c__Agaricomycetes; o__Polyporales; f__Polyporaceae; g__Trametes; s__Trametes versicolor
New.CleanUp.ReferenceOTU10916	0	0	1	0	0	0	0	k__Fungi; p__Basidiomycota; c__Agaricomycetes; o__Polyporales; f__Meruliaceae; g__Bjerkandera; s__Bjerkandera sp
New.CleanUp.ReferenceOTU10948	0	0	1	0	0	0	0	k__Fungi; p__Basidiomycota; c__Agaricomycetes; o__Polyporales; f__Polyporaceae; g__Trametes; s__Trametes versicolor
New.CleanUp.ReferenceOTU10950	1	0	0	0	0	0	0	k__Fungi
New.CleanUp.ReferenceOTU10952	0	0	1	0	0	0	0	k__Fungi
New.CleanUp.ReferenceOTU10971	0	0	1	0	0	0	0	k__Fungi; p__Basidiomycota; c__Agaricomycetes; o__Russulales; f__Stereaceae; g__Stereum; s__Stereum rugosum
New.CleanUp.ReferenceOTU10978	0	1	0	0	0	0	1	k__Fungi; p__Ascomycota; c__Eurotiomycetes; o__Eurotiales; f__Trichocomaceae; g__Aspergillus; s__Aspergillus ochraceus
New.CleanUp.ReferenceOTU10979	0	0	1	0	0	0	0	k__Fungi
New.CleanUp.ReferenceOTU10982	0	0	0	0	0	0	1	k__Fungi; p__Ascomycota; c__Eurotiomycetes; o__Eurotiales; f__Trichocomaceae; g__Penicillium; s__Penicillium sp RM1_8
New.CleanUp.ReferenceOTU10986	0	0	1	0	0	0	0	k__Fungi; p__Ascomycota; c__Dothideomycetes; o__Pleosporales; f__unidentified; g__unidentified; s__Pleosporales sp
New.CleanUp.ReferenceOTU11002	0	0	0	0	0	1	0	k__Fungi; p__Basidiomycota; c__Agaricomycetes; o__Polyporales; f__Meruliaceae; g__Bjerkandera
New.CleanUp.ReferenceOTU11004	0	0	1	0	0	0	0	k__Fungi; p__Basidiomycota; c__Agaricomycetes; o__Polyporales; f__Meruliaceae; g__Bjerkandera; s__Bjerkandera sp
New.CleanUp.ReferenceOTU11017	0	0	1	0	0	0	0	k__Fungi
New.CleanUp.ReferenceOTU1102	0	0	1	0	0	0	1	k__Fungi; p__Ascomycota; c__Eurotiomycetes; o__Eurotiales; f__Trichocomaceae; g__Aspergillus; s__Aspergillus ochraceus
New.CleanUp.ReferenceOTU11024	0	0	1	0	0	0	0	k__Fungi; p__Ascomycota; c__Eurotiomycetes; o__Eurotiales; f__Trichocomaceae; g__Aspergillus; s__Aspergillus ochraceus
New.CleanUp.ReferenceOTU11029	0	0	0	0	0	1	0	k__Fungi; p__Ascomycota; c__Eurotiomycetes; o__Eurotiales; f__Trichocomaceae; g__Aspergillus; s__Aspergillus ochraceus
New.CleanUp.ReferenceOTU11053	0	0	1	0	0	0	0	k__Fungi; p__Basidiomycota; c__Agaricomycetes; o__Polyporales; f__unidentified; g__unidentified; s__Polyporales sp
New.CleanUp.ReferenceOTU1106	0	0	0	0	0	1	0	k__Fungi; p__Ascomycota; c__Eurotiomycetes; o__Eurotiales; f__Trichocomaceae; g__Aspergillus; s__Aspergillus ochraceus
New.CleanUp.ReferenceOTU1107	17	0	0	1	0	2	0	k__Fungi; p__Ascomycota; c__unidentified; o__unidentified; f__unidentified; g__unidentified; s__leaf litter ascomycete strain its367
New.CleanUp.ReferenceOTU11070	2	0	0	0	0	0	0	k__Fungi; p__Basidiomycota; c__Agaricomycetes; o__Polyporales; f__Polyporaceae; g__Trametes; s__Trametes versicolor
New.CleanUp.ReferenceOTU1109	0	0	0	0	0	1	0	k__Fungi; p__Ascomycota; c__Eurotiomycetes; o__Eurotiales; f__Trichocomaceae; g__Aspergillus; s__Aspergillus ochraceus
New.CleanUp.ReferenceOTU11090	0	0	1	0	0	0	0	k__Fungi; p__Basidiomycota; c__Agaricomycetes; o__Polyporales; f__Meruliaceae; g__Bjerkandera; s__Bjerkandera sp
New.CleanUp.ReferenceOTU11118	0	0	0	0	0	1	0	k__Fungi; p__Basidiomycota; c__Agaricomycetes; o__Polyporales; f__Meruliaceae; g__Bjerkandera; s__Bjerkandera sp
New.CleanUp.ReferenceOTU11120	0	0	0	0	0	0	1	k__Fungi; p__Ascomycota; c__Eurotiomycetes; o__Eurotiales; f__Trichocomaceae; g__Aspergillus; s__Aspergillus ochraceus
New.CleanUp.ReferenceOTU11128	0	1	0	0	0	0	0	k__Fungi; p__Basidiomycota; c__Agaricomycetes; o__Polyporales; f__Meruliaceae; g__Bjerkandera; s__Bjerkandera sp
New.CleanUp.ReferenceOTU1114	1	0	0	0	0	0	0	k__Fungi; p__Basidiomycota; c__Agaricomycetes; o__Polyporales; f__Polyporaceae; g__Trametes; s__Trametes versicolor
New.CleanUp.ReferenceOTU11147	1	0	0	0	0	0	0	k__Fungi; p__Basidiomycota; c__Agaricomycetes; o__Polyporales; f__Polyporaceae; g__Trametes; s__Trametes versicolor
New.CleanUp.ReferenceOTU1115	0	0	0	0	0	1	0	k__Fungi; p__Ascomycota; c__Eurotiomycetes; o__Eurotiales; f__Trichocomaceae; g__Aspergillus; s__Aspergillus ochraceus
New.CleanUp.ReferenceOTU11154	0	0	0	1	0	0	1	k__Fungi; p__Ascomycota; c__Eurotiomycetes; o__Eurotiales; f__Trichocomaceae; g__Aspergillus; s__Aspergillus ochraceus
New.CleanUp.ReferenceOTU11155	3	0	0	0	0	0	0	k__Fungi; p__Basidiomycota; c__Agaricomycetes; o__Polyporales; f__Polyporaceae; g__Trametes
New.CleanUp.ReferenceOTU11156	0	0	1	0	0	1	0	k__Fungi
New.CleanUp.ReferenceOTU11162	0	0	0	1	0	0	0	k__Fungi; p__Ascomycota; c__Eurotiomycetes; o__Eurotiales; f__Trichocomaceae; g__Aspergillus; s__Aspergillus ochraceus
New.CleanUp.ReferenceOTU11177	0	0	2	0	0	0	0	k__Fungi; p__Basidiomycota; c__Agaricomycetes; o__Russulales; f__unidentified; g__unidentified; s__Russulales sp
New.CleanUp.ReferenceOTU11184	0	0	0	0	0	0	1	k__Fungi; p__Ascomycota; c__Eurotiomycetes; o__Eurotiales; f__Trichocomaceae; g__Aspergillus; s__Aspergillus ochraceus
New.CleanUp.ReferenceOTU11187	2	0	0	0	0	0	0	k__Fungi; p__Basidiomycota; c__Agaricomycetes; o__Polyporales; f__Polyporaceae; g__Trametes; s__Trametes versicolor
New.CleanUp.ReferenceOTU11191	0	0	0	0	0	1	0	k__Fungi; p__Ascomycota; c__Eurotiomycetes; o__Eurotiales; f__Trichocomaceae; g__Aspergillus; s__Aspergillus ochraceus
New.CleanUp.ReferenceOTU11207	1	0	0	0	0	1	0	k__Fungi; p__Ascomycota; c__Eurotiomycetes; o__Eurotiales; f__Trichocomaceae; g__Aspergillus; s__Aspergillus ochraceus
New.CleanUp.ReferenceOTU11216	5	0	2	0	0	0	0	k__Fungi; p__Basidiomycota; c__Agaricomycetes; o__Polyporales; f__Polyporaceae; g__Trametes; s__Trametes versicolor
New.CleanUp.ReferenceOTU11227	0	0	0	0	0	1	0	k__Fungi; p__Ascomycota; c__Eurotiomycetes; o__Eurotiales; f__Trichocomaceae; g__Aspergillus; s__Aspergillus ochraceus
New.CleanUp.ReferenceOTU11232	0	0	0	0	0	1	0	k__Fungi; p__Ascomycota; c__Eurotiomycetes; o__Eurotiales; f__Trichocomaceae; g__unidentified; s__Trichocomaceae sp
New.CleanUp.ReferenceOTU11233	0	0	0	0	0	1	0	k__Fungi; p__Basidiomycota; c__Agaricomycetes; o__Polyporales; f__Meruliaceae; g__Bjerkandera
New.CleanUp.ReferenceOTU11236	0	0	1	0	0	0	0	k__Fungi
New.CleanUp.ReferenceOTU11246	0	0	0	0	1	0	0	k__Fungi; p__Basidiomycota; c__Agaricomycetes; o__Polyporales; f__Polyporaceae; g__Trametes; s__Trametes hirsuta
New.CleanUp.ReferenceOTU11251	0	0	1	0	0	0	0	k__Fungi; p__Basidiomycota; c__Agaricomycetes
New.CleanUp.ReferenceOTU11257	0	0	0	0	0	0	1	k__Fungi; p__Ascomycota; c__Eurotiomycetes; o__Eurotiales; f__Trichocomaceae; g__Aspergillus; s__Aspergillus ochraceus
New.CleanUp.ReferenceOTU11279	1	0	0	0	0	0	0	k__Fungi; p__Basidiomycota; c__Agaricomycetes; o__Polyporales; f__Polyporaceae; g__Trametes; s__Trametes versicolor
New.CleanUp.ReferenceOTU11284	0	0	0	0	0	1	0	k__Fungi; p__Ascomycota; c__Eurotiomycetes; o__Eurotiales; f__Trichocomaceae; g__Aspergillus
New.CleanUp.ReferenceOTU11291	0	0	1	0	0	0	0	k__Fungi; p__Basidiomycota; c__Agaricomycetes
New.CleanUp.ReferenceOTU11293	0	0	0	0	0	1	0	k__Fungi; p__Ascomycota; c__Eurotiomycetes; o__Eurotiales; f__Trichocomaceae; g__Aspergillus; s__Aspergillus ochraceus
New.CleanUp.ReferenceOTU11312	0	0	1	0	0	0	0	k__Fungi; p__Ascomycota; c__Dothideomycetes; o__Pleosporales; f__unidentified; g__unidentified; s__Pleosporales sp
New.CleanUp.ReferenceOTU11314	0	0	1	0	0	0	0	k__Fungi; p__Ascomycota; c__Eurotiomycetes; o__Eurotiales; f__Trichocomaceae; g__Aspergillus
New.CleanUp.ReferenceOTU11321	0	0	2	0	0	0	0	k__Fungi
New.CleanUp.ReferenceOTU11323	1	0	0	0	0	0	0	k__Fungi; p__Basidiomycota; c__Agaricomycetes; o__Polyporales; f__Polyporaceae; g__Trametes
New.CleanUp.ReferenceOTU11328	0	0	1	0	0	0	0	k__Fungi; p__Basidiomycota; c__Agaricomycetes; o__Russulales; f__Stereaceae
New.CleanUp.ReferenceOTU11332	3	0	0	0	0	1	0	k__Fungi; p__Basidiomycota; c__Agaricomycetes; o__Polyporales; f__Polyporaceae; g__Trametes
New.CleanUp.ReferenceOTU11337	3	3	16	7	7	33	10	k__Fungi; p__Ascomycota; c__Eurotiomycetes; o__Eurotiales; f__Trichocomaceae; g__Aspergillus; s__Aspergillus ochraceus
New.CleanUp.ReferenceOTU11351	0	0	0	0	0	1	0	k__Fungi; p__Ascomycota; c__Eurotiomycetes; o__Eurotiales; f__Trichocomaceae; g__Aspergillus; s__Aspergillus ochraceus
New.CleanUp.ReferenceOTU11354	2	0	0	0	0	0	0	k__Fungi; p__Basidiomycota; c__Agaricomycetes; o__Polyporales; f__Polyporaceae; g__Trametes
New.CleanUp.ReferenceOTU11364	0	0	1	0	0	0	0	k__Fungi; p__Basidiomycota; c__Agaricomycetes; o__Polyporales; f__Meruliaceae; g__Bjerkandera; s__Bjerkandera sp
New.CleanUp.ReferenceOTU11369	1	0	0	0	0	0	0	k__Fungi; p__Basidiomycota; c__Agaricomycetes; o__Polyporales; f__Polyporaceae; g__Trametes; s__Trametes versicolor
New.CleanUp.ReferenceOTU11377	1	2	5	7	8	7	9	k__Fungi; p__Ascomycota; c__Eurotiomycetes; o__Eurotiales; f__Trichocomaceae; g__Aspergillus; s__Aspergillus ochraceus
New.CleanUp.ReferenceOTU11379	1	0	0	0	0	0	0	k__Fungi; p__Basidiomycota; c__Agaricomycetes; o__Polyporales; f__Polyporaceae; g__Trametes; s__Trametes versicolor
New.CleanUp.ReferenceOTU11383	0	0	0	0	0	0	1	k__Fungi; p__Ascomycota; c__Eurotiomycetes; o__Eurotiales; f__Trichocomaceae; g__Aspergillus; s__Aspergillus ochraceus
New.CleanUp.ReferenceOTU11385	0	0	1	0	0	0	0	k__Fungi; p__Basidiomycota; c__Agaricomycetes; o__Polyporales; f__Meruliaceae; g__Bjerkandera
New.CleanUp.ReferenceOTU11403	0	0	1	0	0	0	0	k__Fungi; p__Basidiomycota; c__Agaricomycetes; o__Russulales; f__unidentified; g__unidentified; s__Russulales sp
New.CleanUp.ReferenceOTU11405	0	1	0	0	0	0	0	k__Fungi; p__Basidiomycota; c__Agaricomycetes; o__Polyporales; f__Meruliaceae; g__Bjerkandera
New.CleanUp.ReferenceOTU11407	0	0	1	0	0	0	0	k__Fungi
New.CleanUp.ReferenceOTU11408	1	0	0	0	0	0	0	k__Fungi; p__Basidiomycota; c__Agaricomycetes; o__Polyporales; f__Polyporaceae; g__Trametes; s__Trametes versicolor
New.CleanUp.ReferenceOTU11412	0	0	1	0	0	0	0	k__Fungi; p__Ascomycota; c__Dothideomycetes; o__Pleosporales; f__unidentified; g__unidentified; s__Pleosporales sp
New.CleanUp.ReferenceOTU11419	1	0	1	0	0	0	0	k__Fungi; p__Basidiomycota; c__Agaricomycetes; o__Polyporales; f__Polyporaceae; g__Trametes; s__Trametes versicolor
New.CleanUp.ReferenceOTU11436	0	0	1	0	0	0	0	k__Fungi; p__Basidiomycota; c__Agaricomycetes; o__Polyporales; f__Polyporaceae; g__Trametes; s__Trametes versicolor
New.CleanUp.ReferenceOTU11461	0	0	0	0	0	1	0	k__Fungi; p__Ascomycota; c__Eurotiomycetes; o__Eurotiales; f__Trichocomaceae; g__Aspergillus; s__Aspergillus ochraceus
New.CleanUp.ReferenceOTU11462	0	0	1	0	0	0	1	k__Fungi; p__unidentified; c__unidentified; o__unidentified; f__unidentified; g__unidentified; s__uncultured fungus
New.CleanUp.ReferenceOTU11509	1	0	0	0	1	0	0	k__Fungi; p__Ascomycota; c__Eurotiomycetes; o__Eurotiales; f__Trichocomaceae; g__Aspergillus; s__Aspergillus ochraceus
New.CleanUp.ReferenceOTU11514	1	0	0	0	0	0	0	k__Fungi; p__Basidiomycota; c__Agaricomycetes; o__Polyporales; f__Polyporaceae; g__Trametes; s__Trametes versicolor
New.CleanUp.ReferenceOTU11516	0	0	0	0	0	1	0	k__Fungi; p__Ascomycota; c__Eurotiomycetes; o__Eurotiales; f__Trichocomaceae; g__Aspergillus; s__Aspergillus ochraceus
New.CleanUp.ReferenceOTU11519	0	0	1	0	0	0	0	k__Fungi
New.CleanUp.ReferenceOTU1152	1	0	0	0	0	0	0	k__Fungi; p__Basidiomycota; c__Agaricomycetes; o__Polyporales; f__Polyporaceae; g__Trametes
New.CleanUp.ReferenceOTU11526	0	0	1	0	0	0	0	k__Fungi; p__Ascomycota; c__Eurotiomycetes; o__Eurotiales; f__Trichocomaceae; g__Aspergillus; s__Aspergillus ochraceus
New.CleanUp.ReferenceOTU11529	0	0	0	0	0	0	1	k__Fungi; p__Ascomycota; c__Eurotiomycetes; o__Eurotiales; f__Trichocomaceae; g__Aspergillus; s__Aspergillus ochraceus
New.CleanUp.ReferenceOTU11540	0	0	0	0	0	1	0	k__Fungi; p__Basidiomycota; c__Agaricomycetes; o__Polyporales; f__Polyporaceae; g__Trametes; s__Trametes versicolor
New.CleanUp.ReferenceOTU11546	0	0	0	1	0	0	0	k__Fungi; p__Basidiomycota; c__Agaricomycetes; o__Polyporales; f__Meruliaceae; g__Bjerkandera; s__Bjerkandera sp
New.CleanUp.ReferenceOTU1155	0	0	1	0	0	0	0	k__Fungi
New.CleanUp.ReferenceOTU11559	0	0	0	1	0	0	0	k__Fungi; p__Ascomycota; c__Eurotiomycetes; o__Eurotiales; f__Trichocomaceae; g__Aspergillus; s__Aspergillus ochraceus
New.CleanUp.ReferenceOTU11563	0	0	0	0	0	1	0	k__Fungi; p__Basidiomycota; c__Agaricomycetes; o__Polyporales; f__Meruliaceae; g__Bjerkandera; s__Bjerkandera sp
New.CleanUp.ReferenceOTU11571	0	0	1	0	0	1	0	k__Fungi; p__Basidiomycota; c__Agaricomycetes; o__Polyporales; f__Polyporaceae; g__Trametes
New.CleanUp.ReferenceOTU11577	0	0	1	0	0	0	0	k__Fungi; p__Ascomycota; c__Dothideomycetes; o__Pleosporales; f__unidentified; g__unidentified; s__Pleosporales sp
New.CleanUp.ReferenceOTU11581	0	0	0	0	0	0	1	k__Fungi; p__Ascomycota; c__Eurotiomycetes; o__Eurotiales; f__Trichocomaceae; g__Aspergillus; s__Aspergillus ochraceus
New.CleanUp.ReferenceOTU11582	0	0	1	0	0	0	0	k__Fungi
New.CleanUp.ReferenceOTU11601	0	0	1	0	0	0	0	k__Fungi; p__Ascomycota; c__Dothideomycetes; o__Pleosporales; f__unidentified; g__unidentified; s__Pleosporales sp
New.CleanUp.ReferenceOTU11602	3	0	0	0	0	0	0	k__Fungi; p__Basidiomycota; c__Agaricomycetes; o__Polyporales; f__Polyporaceae; g__Trametes
New.CleanUp.ReferenceOTU11606	0	0	1	0	0	0	0	k__Fungi; p__Basidiomycota; c__Agaricomycetes; o__Russulales; f__Stereaceae; g__Stereum; s__Stereum sanguinolentum
New.CleanUp.ReferenceOTU11609	0	0	0	0	0	0	1	k__Fungi; p__Ascomycota; c__Eurotiomycetes; o__Eurotiales; f__Trichocomaceae; g__Aspergillus; s__Aspergillus ochraceus
New.CleanUp.ReferenceOTU11611	0	0	1	0	0	0	0	k__Fungi; p__Basidiomycota; c__Agaricomycetes; o__Russulales; f__Peniophoraceae; g__unidentified; s__Peniophoraceae sp
New.CleanUp.ReferenceOTU11616	0	0	1	0	0	0	0	k__Fungi; p__Ascomycota; c__Eurotiomycetes; o__Eurotiales; f__Trichocomaceae; g__Aspergillus; s__Aspergillus ochraceus
New.CleanUp.ReferenceOTU11622	0	0	0	0	0	1	1	k__Fungi; p__Ascomycota; c__Eurotiomycetes; o__Eurotiales; f__Trichocomaceae; g__Aspergillus; s__Aspergillus ochraceus
New.CleanUp.ReferenceOTU11630	1	0	0	0	0	0	0	k__Fungi; p__Basidiomycota; c__Agaricomycetes; o__Polyporales; f__Polyporaceae; g__Trametes; s__Trametes versicolor
New.CleanUp.ReferenceOTU11638	0	0	0	1	0	0	0	k__Fungi; p__Basidiomycota; c__Agaricomycetes; o__Polyporales; f__Meruliaceae; g__Bjerkandera
New.CleanUp.ReferenceOTU1164	0	0	1	0	0	0	0	k__Fungi; p__Ascomycota; c__Dothideomycetes; o__Pleosporales; f__unidentified; g__unidentified; s__Pleosporales sp
New.CleanUp.ReferenceOTU11644	0	0	0	1	0	0	0	k__Fungi; p__Basidiomycota; c__Agaricomycetes; o__Polyporales; f__Meruliaceae; g__Bjerkandera; s__Bjerkandera sp
New.CleanUp.ReferenceOTU11647	0	0	0	0	0	1	0	k__Fungi; p__Basidiomycota; c__Agaricomycetes; o__Russulales; f__Peniophoraceae
New.CleanUp.ReferenceOTU11652	0	0	0	0	0	0	1	k__Fungi; p__Ascomycota; c__Eurotiomycetes; o__Eurotiales; f__Trichocomaceae; g__Aspergillus; s__Aspergillus ochraceus
New.CleanUp.ReferenceOTU11665	0	0	0	0	0	0	1	k__Fungi; p__Ascomycota; c__Eurotiomycetes; o__Eurotiales; f__Trichocomaceae; g__Aspergillus; s__Aspergillus ochraceus
New.CleanUp.ReferenceOTU11666	1	0	0	0	0	0	0	k__Fungi; p__Ascomycota; c__unidentified; o__unidentified; f__unidentified; g__unidentified; s__leaf litter ascomycete strain its367
New.CleanUp.ReferenceOTU11684	0	1	0	0	0	0	0	k__Fungi; p__Ascomycota; c__Eurotiomycetes; o__Eurotiales; f__Trichocomaceae; g__Aspergillus; s__Aspergillus ochraceus
New.CleanUp.ReferenceOTU11686	0	0	2	1	0	0	0	k__Fungi; p__Ascomycota; c__Eurotiomycetes; o__Eurotiales; f__Trichocomaceae; g__Aspergillus; s__Aspergillus ochraceus
New.CleanUp.ReferenceOTU11691	0	0	1	0	0	0	0	k__Fungi; p__Basidiomycota; c__Agaricomycetes; o__Hymenochaetales; f__Hymenochaetaceae; g__Inonotus; s__Inonotus hispidus
New.CleanUp.ReferenceOTU11701	1	0	1	0	0	0	0	k__Fungi; p__Basidiomycota; c__Agaricomycetes; o__Russulales; f__Stereaceae
New.CleanUp.ReferenceOTU11713	3	8	20	12	19	53	32	k__Fungi; p__Ascomycota; c__Eurotiomycetes; o__Eurotiales; f__Trichocomaceae; g__Aspergillus; s__Aspergillus ochraceus
New.CleanUp.ReferenceOTU11716	0	0	0	0	0	1	0	k__Fungi; p__Basidiomycota; c__Agaricomycetes; o__Polyporales; f__Meruliaceae; g__Bjerkandera; s__Bjerkandera sp
New.CleanUp.ReferenceOTU11723	0	0	1	0	0	0	0	k__Fungi; p__Basidiomycota; c__Agaricomycetes; o__Russulales; f__Stereaceae; g__Stereum; s__Stereum rugosum
New.CleanUp.ReferenceOTU11725	1	0	0	0	0	0	0	k__Fungi; p__Basidiomycota; c__Agaricomycetes; o__Polyporales; f__Polyporaceae; g__Trametes
New.CleanUp.ReferenceOTU11742	0	0	0	0	0	1	0	k__Fungi; p__Ascomycota; c__Eurotiomycetes; o__Eurotiales; f__Trichocomaceae; g__Aspergillus; s__Aspergillus ochraceus
New.CleanUp.ReferenceOTU11746	0	0	1	0	0	0	0	k__Fungi; p__Basidiomycota; c__Agaricomycetes; o__Russulales; f__unidentified; g__unidentified; s__Russulales sp
New.CleanUp.ReferenceOTU11752	0	0	0	1	0	0	0	k__Fungi; p__Ascomycota; c__Eurotiomycetes; o__Eurotiales; f__Trichocomaceae; g__Aspergillus; s__Aspergillus ochraceus
New.CleanUp.ReferenceOTU11759	1	0	0	0	0	0	0	k__Fungi; p__Basidiomycota; c__Agaricomycetes; o__Polyporales; f__Polyporaceae; g__Trametes; s__Trametes versicolor
New.CleanUp.ReferenceOTU11771	0	0	0	0	0	2	0	k__Fungi; p__Basidiomycota; c__Agaricomycetes; o__Polyporales; f__Meruliaceae; g__Bjerkandera; s__Bjerkandera sp
New.CleanUp.ReferenceOTU11783	0	0	0	0	0	0	1	k__Fungi; p__Ascomycota; c__Eurotiomycetes; o__Eurotiales; f__Trichocomaceae; g__Aspergillus; s__Aspergillus ochraceus
New.CleanUp.ReferenceOTU11786	0	0	0	1	0	0	0	k__Fungi; p__Ascomycota; c__Eurotiomycetes; o__Eurotiales; f__Trichocomaceae; g__Aspergillus
New.CleanUp.ReferenceOTU11793	0	0	1	0	0	0	0	k__Fungi; p__Ascomycota; c__Dothideomycetes; o__Pleosporales; f__unidentified; g__unidentified; s__Pleosporales sp
New.CleanUp.ReferenceOTU11795	0	0	2	0	0	0	0	k__Fungi
New.CleanUp.ReferenceOTU11798	0	0	0	0	0	1	0	k__Fungi; p__Ascomycota; c__Eurotiomycetes; o__Eurotiales; f__Trichocomaceae; g__Aspergillus; s__Aspergillus ochraceus
New.CleanUp.ReferenceOTU1180	0	0	1	0	0	0	0	k__Fungi; p__Ascomycota; c__Eurotiomycetes; o__Eurotiales; f__Trichocomaceae; g__Aspergillus; s__Aspergillus ochraceus
New.CleanUp.ReferenceOTU11800	0	0	9	1	0	1	0	k__Fungi; p__Basidiomycota; c__Agaricomycetes; o__Russulales; f__Stereaceae; g__Stereum
New.CleanUp.ReferenceOTU11809	0	0	0	1	0	0	0	k__Fungi; p__Ascomycota; c__Eurotiomycetes; o__Eurotiales; f__Trichocomaceae; g__Aspergillus; s__Aspergillus ochraceus
New.CleanUp.ReferenceOTU11811	0	0	0	0	0	1	0	k__Fungi; p__Basidiomycota; c__Agaricomycetes
New.CleanUp.ReferenceOTU11822	0	0	1	0	0	0	0	k__Fungi; p__Basidiomycota; c__Agaricomycetes; o__Russulales; f__unidentified; g__unidentified; s__Russulales sp
New.CleanUp.ReferenceOTU11835	0	0	2	0	0	1	0	k__Fungi; p__Basidiomycota; c__Agaricomycetes; o__Russulales; f__Stereaceae; g__Stereum; s__Stereum sanguinolentum
New.CleanUp.ReferenceOTU11840	1	0	0	0	0	0	0	k__Fungi; p__Ascomycota; c__unidentified; o__unidentified; f__unidentified; g__unidentified; s__leaf litter ascomycete strain its367
New.CleanUp.ReferenceOTU11848	0	0	0	0	0	1	0	k__Fungi; p__Ascomycota; c__Eurotiomycetes; o__Eurotiales; f__Trichocomaceae; g__Aspergillus; s__Aspergillus ochraceus
New.CleanUp.ReferenceOTU11851	0	0	1	0	0	0	0	k__Fungi; p__Basidiomycota; c__Agaricomycetes; o__Polyporales; f__Polyporaceae; g__Trametes; s__Trametes versicolor
New.CleanUp.ReferenceOTU11869	0	0	1	0	0	0	0	k__Fungi; p__Basidiomycota; c__Agaricomycetes; o__Polyporales; f__Polyporaceae; g__Trametes; s__Trametes versicolor
New.CleanUp.ReferenceOTU11875	0	0	1	0	0	0	0	k__Fungi
New.CleanUp.ReferenceOTU11885	1	0	0	0	0	0	0	k__Fungi; p__Basidiomycota; c__Agaricomycetes; o__Polyporales; f__Polyporaceae; g__Trametes; s__Trametes versicolor
New.CleanUp.ReferenceOTU11891	2	0	0	0	0	0	0	k__Fungi; p__Basidiomycota; c__Agaricomycetes; o__Polyporales; f__Polyporaceae; g__Trametes; s__Trametes versicolor
New.CleanUp.ReferenceOTU11927	1	0	0	0	0	0	0	k__Fungi; p__Basidiomycota; c__Agaricomycetes; o__Polyporales; f__Polyporaceae; g__Trametes; s__Trametes versicolor
New.CleanUp.ReferenceOTU11928	0	0	1	0	0	0	0	k__Fungi; p__Basidiomycota; c__Agaricomycetes; o__Polyporales; f__Polyporaceae; g__Trametes; s__Trametes versicolor
New.CleanUp.ReferenceOTU11938	0	0	1	0	0	0	0	k__Fungi; p__Ascomycota; c__Dothideomycetes; o__Pleosporales; f__unidentified; g__unidentified; s__Pleosporales sp
New.CleanUp.ReferenceOTU11940	0	0	1	0	0	0	0	k__Fungi
New.CleanUp.ReferenceOTU11952	0	0	1	0	0	2	0	k__Fungi; p__Ascomycota; c__Eurotiomycetes; o__Eurotiales; f__Trichocomaceae; g__Aspergillus; s__Aspergillus ochraceus
New.CleanUp.ReferenceOTU11954	0	0	1	0	0	0	0	k__Fungi; p__Basidiomycota; c__Agaricomycetes; o__Polyporales; f__Polyporaceae; g__Trametes; s__Trametes versicolor
New.CleanUp.ReferenceOTU11955	0	0	0	0	1	0	0	k__Fungi; p__Ascomycota; c__Dothideomycetes; o__Pleosporales; f__unidentified; g__unidentified; s__Pleosporales sp
New.CleanUp.ReferenceOTU11956	0	0	1	0	0	0	0	k__Fungi; p__Basidiomycota; c__Agaricomycetes; o__Polyporales; f__Polyporaceae; g__Trametes; s__Trametes versicolor
New.CleanUp.ReferenceOTU11972	0	0	1	0	0	0	0	k__Fungi; p__Ascomycota; c__Dothideomycetes; o__Pleosporales; f__unidentified; g__unidentified; s__Pleosporales sp
New.CleanUp.ReferenceOTU11977	0	0	1	0	0	0	0	k__Fungi; p__Basidiomycota; c__Agaricomycetes; o__Polyporales; f__Meruliaceae; g__Bjerkandera; s__Bjerkandera sp
New.CleanUp.ReferenceOTU11989	0	0	0	0	0	1	0	k__Fungi
New.CleanUp.ReferenceOTU12009	0	0	0	0	0	1	0	k__Fungi; p__Basidiomycota; c__Agaricomycetes; o__Polyporales; f__Meruliaceae; g__Bjerkandera
New.CleanUp.ReferenceOTU12013	0	0	0	0	0	2	0	k__Fungi; p__Basidiomycota; c__Agaricomycetes; o__Polyporales; f__Meruliaceae; g__Bjerkandera; s__Bjerkandera sp
New.CleanUp.ReferenceOTU12022	5	0	0	0	0	0	0	k__Fungi; p__Basidiomycota; c__Agaricomycetes; o__Polyporales; f__Polyporaceae; g__Trametes
New.CleanUp.ReferenceOTU12026	0	0	1	0	0	0	0	k__Fungi; p__Basidiomycota; c__Agaricomycetes; o__Polyporales; f__Meruliaceae; g__Bjerkandera
New.CleanUp.ReferenceOTU12027	0	0	1	0	0	0	0	k__Fungi; p__Basidiomycota; c__Agaricomycetes; o__Polyporales; f__Meruliaceae; g__Bjerkandera; s__Bjerkandera sp
New.CleanUp.ReferenceOTU12036	0	0	1	0	0	0	0	k__Fungi; p__Basidiomycota; c__Agaricomycetes; o__Polyporales; f__Meruliaceae; g__Bjerkandera; s__Bjerkandera sp
New.CleanUp.ReferenceOTU12056	3	0	0	0	0	0	0	k__Fungi; p__Basidiomycota; c__Agaricomycetes; o__Polyporales; f__Polyporaceae; g__Trametes; s__Trametes versicolor
New.CleanUp.ReferenceOTU12061	0	0	1	0	0	0	0	k__Fungi; p__Ascomycota; c__Eurotiomycetes; o__Eurotiales; f__Trichocomaceae; g__Aspergillus
New.CleanUp.ReferenceOTU12067	0	0	1	0	0	0	0	k__Fungi; p__Ascomycota; c__Dothideomycetes; o__Pleosporales; f__unidentified; g__unidentified; s__Pleosporales sp
New.CleanUp.ReferenceOTU12079	0	0	2	0	0	0	0	k__Fungi; p__Basidiomycota; c__Agaricomycetes
New.CleanUp.ReferenceOTU12089	1	0	0	0	0	0	0	k__Fungi; p__Ascomycota; c__Dothideomycetes; o__Pleosporales; f__unidentified; g__unidentified; s__Pleosporales sp
New.CleanUp.ReferenceOTU12090	0	0	1	0	0	0	0	k__Fungi; p__Basidiomycota; c__Agaricomycetes; o__Polyporales; f__Meruliaceae; g__Bjerkandera; s__Bjerkandera sp
New.CleanUp.ReferenceOTU12092	0	0	0	1	0	0	0	k__Fungi; p__Ascomycota; c__Eurotiomycetes; o__Eurotiales; f__Trichocomaceae; g__Aspergillus; s__Aspergillus ochraceus
New.CleanUp.ReferenceOTU12095	1	0	0	0	0	0	0	k__Fungi; p__Basidiomycota; c__Agaricomycetes; o__Polyporales; f__Polyporaceae; g__Trametes; s__Trametes versicolor
New.CleanUp.ReferenceOTU12099	1	0	0	0	0	0	0	k__Fungi; p__Basidiomycota; c__Agaricomycetes; o__Polyporales; f__Polyporaceae; g__Trametes
New.CleanUp.ReferenceOTU12115	1	0	0	0	0	0	0	k__Fungi; p__Basidiomycota; c__Agaricomycetes; o__Polyporales; f__Polyporaceae
New.CleanUp.ReferenceOTU12117	0	0	0	1	0	0	0	k__Fungi; p__Ascomycota; c__Eurotiomycetes; o__Eurotiales; f__Trichocomaceae; g__Aspergillus; s__Aspergillus ochraceus
New.CleanUp.ReferenceOTU12118	1	0	0	0	0	0	0	k__Fungi; p__Ascomycota; c__unidentified; o__unidentified; f__unidentified; g__unidentified; s__leaf litter ascomycete strain its367
New.CleanUp.ReferenceOTU12120	2	0	0	0	0	0	0	k__Fungi; p__Ascomycota; c__unidentified; o__unidentified; f__unidentified; g__unidentified; s__leaf litter ascomycete strain its367
New.CleanUp.ReferenceOTU12125	0	0	0	0	0	1	0	k__Fungi; p__Ascomycota; c__Dothideomycetes; o__Pleosporales; f__unidentified; g__unidentified; s__Pleosporales sp
New.CleanUp.ReferenceOTU12138	1	0	0	0	0	0	0	k__Fungi; p__Ascomycota; c__unidentified; o__unidentified; f__unidentified; g__unidentified; s__leaf litter ascomycete strain its367
New.CleanUp.ReferenceOTU12139	0	0	1	0	0	0	0	k__Fungi; p__Basidiomycota; c__Agaricomycetes
New.CleanUp.ReferenceOTU12147	0	0	8	0	0	2	0	k__Fungi; p__Basidiomycota; c__Agaricomycetes; o__Polyporales; f__Polyporaceae; g__Trametes; s__Trametes versicolor
New.CleanUp.ReferenceOTU1215	0	0	1	1	0	4	2	k__Fungi; p__Ascomycota; c__Eurotiomycetes; o__Eurotiales; f__Trichocomaceae; g__Aspergillus; s__Aspergillus ochraceus
New.CleanUp.ReferenceOTU12162	1	0	0	0	0	0	0	k__Fungi; p__Basidiomycota; c__Agaricomycetes; o__Polyporales; f__Polyporaceae
New.CleanUp.ReferenceOTU12165	0	0	0	0	1	0	0	k__Fungi; p__Basidiomycota; c__Agaricomycetes; o__Russulales; f__Peniophoraceae; g__Peniophora; s__Peniophora aurantiaca
New.CleanUp.ReferenceOTU12167	1	1	0	0	0	0	0	k__Fungi; p__Ascomycota; c__unidentified; o__unidentified; f__unidentified; g__unidentified; s__leaf litter ascomycete strain its367
New.CleanUp.ReferenceOTU12206	0	0	0	1	0	0	0	k__Fungi; p__Ascomycota; c__Eurotiomycetes; o__Eurotiales; f__Trichocomaceae; g__Aspergillus; s__Aspergillus ochraceus
New.CleanUp.ReferenceOTU1221	0	1	0	0	0	0	2	k__Fungi; p__Ascomycota; c__Eurotiomycetes; o__Eurotiales; f__Trichocomaceae; g__Aspergillus; s__Aspergillus ochraceus
New.CleanUp.ReferenceOTU12213	0	0	0	0	0	0	1	k__Fungi; p__Ascomycota; c__Eurotiomycetes; o__Eurotiales; f__Trichocomaceae; g__Aspergillus; s__Aspergillus ochraceus
New.CleanUp.ReferenceOTU12220	1	0	0	0	0	0	0	k__Fungi; p__Basidiomycota; c__Agaricomycetes; o__Polyporales; f__Polyporaceae
New.CleanUp.ReferenceOTU12224	0	0	1	0	0	0	0	k__Fungi; p__Ascomycota; c__Eurotiomycetes; o__Eurotiales; f__Trichocomaceae; g__Aspergillus; s__Aspergillus ochraceus
New.CleanUp.ReferenceOTU12227	1	0	0	0	0	0	0	k__Fungi
New.CleanUp.ReferenceOTU12229	0	0	1	0	0	0	0	k__Fungi; p__Ascomycota; c__Dothideomycetes; o__Pleosporales; f__unidentified; g__unidentified; s__Pleosporales sp
New.CleanUp.ReferenceOTU12237	0	1	0	0	0	0	0	k__Fungi; p__Ascomycota; c__Eurotiomycetes; o__Eurotiales; f__Trichocomaceae; g__Aspergillus; s__Aspergillus ochraceus
New.CleanUp.ReferenceOTU12248	0	0	0	0	0	1	0	k__Fungi; p__Ascomycota; c__Eurotiomycetes; o__Eurotiales; f__Trichocomaceae; g__Aspergillus; s__Aspergillus ochraceus
New.CleanUp.ReferenceOTU1225	1	0	0	0	0	0	0	k__Fungi; p__Basidiomycota; c__Agaricomycetes; o__Hymenochaetales; f__Hymenochaetaceae; g__Inonotus; s__Inonotus hispidus
New.CleanUp.ReferenceOTU12253	1	0	2	0	0	0	0	k__Fungi
New.CleanUp.ReferenceOTU12256	0	0	1	0	0	0	0	k__Fungi; p__Ascomycota; c__Eurotiomycetes; o__Eurotiales; f__Trichocomaceae; g__Aspergillus; s__Aspergillus ochraceus
New.CleanUp.ReferenceOTU12266	1	0	0	0	0	0	0	k__Fungi; p__Basidiomycota; c__Agaricomycetes; o__Polyporales; f__Polyporaceae; g__Trametes
New.CleanUp.ReferenceOTU1229	0	0	1	0	0	0	0	k__Fungi; p__Basidiomycota; c__Agaricomycetes; o__Russulales; f__Peniophoraceae; g__unidentified; s__Peniophoraceae sp
New.CleanUp.ReferenceOTU12302	3	1	46	1	1	2	1	k__Fungi; p__Ascomycota; c__Dothideomycetes; o__Pleosporales; f__Pleosporaceae; g__Alternaria
New.CleanUp.ReferenceOTU12308	1	0	0	0	0	0	0	k__Fungi; p__Basidiomycota; c__Agaricomycetes; o__Polyporales; f__Polyporaceae; g__Trametes; s__Trametes versicolor
New.CleanUp.ReferenceOTU12317	0	0	0	1	0	0	0	k__Fungi; p__Ascomycota; c__Eurotiomycetes; o__Eurotiales; f__Trichocomaceae; g__Aspergillus; s__Aspergillus ochraceus
New.CleanUp.ReferenceOTU12319	3	0	0	0	0	0	0	k__Fungi; p__Basidiomycota; c__Agaricomycetes; o__Polyporales; f__Polyporaceae; g__Trametes
New.CleanUp.ReferenceOTU1232	0	0	0	0	0	0	1	k__Fungi; p__Basidiomycota; c__Agaricomycetes; o__Polyporales; f__Phanerochaetaceae; g__Ceriporiopsis; s__Ceriporiopsis gilvescens
New.CleanUp.ReferenceOTU12338	0	0	0	1	0	0	0	k__Fungi; p__Ascomycota; c__Eurotiomycetes; o__Eurotiales; f__Trichocomaceae; g__Aspergillus; s__Aspergillus ochraceus
New.CleanUp.ReferenceOTU12342	0	0	0	0	0	1	0	k__Fungi; p__Ascomycota; c__Eurotiomycetes; o__Eurotiales; f__Trichocomaceae; g__Aspergillus; s__Aspergillus ochraceus
New.CleanUp.ReferenceOTU12347	0	0	1	0	0	0	0	k__Fungi; p__Basidiomycota; c__Agaricomycetes
New.CleanUp.ReferenceOTU12365	0	0	2	0	0	0	0	k__Fungi; p__Basidiomycota; c__Agaricomycetes; o__Russulales; f__Stereaceae; g__Stereum
New.CleanUp.ReferenceOTU12369	1	0	2	0	0	0	0	k__Fungi; p__Basidiomycota; c__Agaricomycetes; o__Polyporales; f__Polyporaceae; g__Trametes; s__Trametes versicolor
New.CleanUp.ReferenceOTU12371	0	0	3	1	0	0	0	k__Fungi; p__Basidiomycota; c__Agaricomycetes; o__Polyporales; f__Polyporaceae; g__Trametes; s__Trametes versicolor
New.CleanUp.ReferenceOTU12377	0	0	0	0	0	1	0	k__Fungi; p__Basidiomycota; c__Agaricomycetes; o__Polyporales; f__unidentified; g__unidentified; s__Polyporales sp
New.CleanUp.ReferenceOTU12386	0	0	0	0	0	1	0	k__Fungi; p__Ascomycota; c__Eurotiomycetes; o__Eurotiales; f__Trichocomaceae; g__Aspergillus; s__Aspergillus ochraceus
New.CleanUp.ReferenceOTU12388	0	0	1	0	0	0	0	k__Fungi; p__Basidiomycota; c__Agaricomycetes; o__Polyporales; f__Polyporaceae; g__Trametes; s__Trametes versicolor
New.CleanUp.ReferenceOTU12389	1	0	0	0	0	0	0	k__Fungi; p__Ascomycota; c__unidentified; o__unidentified; f__unidentified; g__unidentified; s__leaf litter ascomycete strain its367
New.CleanUp.ReferenceOTU12396	1	0	0	0	0	0	0	k__Fungi; p__Basidiomycota; c__Agaricomycetes; o__Polyporales; f__Polyporaceae; g__Trametes; s__Trametes versicolor
New.CleanUp.ReferenceOTU12437	2	0	0	0	0	0	0	k__Fungi; p__Basidiomycota; c__Agaricomycetes; o__Polyporales; f__Polyporaceae; g__Trametes; s__Trametes versicolor
New.CleanUp.ReferenceOTU1244	0	0	0	0	1	2	0	k__Fungi; p__Ascomycota; c__Eurotiomycetes; o__Eurotiales; f__Trichocomaceae; g__Aspergillus; s__Aspergillus ochraceus
New.CleanUp.ReferenceOTU1245	1	0	0	0	0	0	0	k__Fungi; p__Basidiomycota; c__Agaricomycetes; o__Polyporales; f__Polyporaceae; g__Trametes; s__Trametes versicolor
New.CleanUp.ReferenceOTU12455	0	0	1	0	0	0	0	k__Fungi
New.CleanUp.ReferenceOTU12460	0	0	0	0	0	1	0	k__Fungi; p__Basidiomycota; c__Agaricomycetes; o__Polyporales; f__Meruliaceae; g__Bjerkandera
New.CleanUp.ReferenceOTU12463	0	0	1	0	0	0	0	k__Fungi; p__Ascomycota; c__Dothideomycetes; o__Pleosporales; f__unidentified; g__unidentified; s__Pleosporales sp
New.CleanUp.ReferenceOTU12470	0	0	0	0	0	1	0	k__Fungi; p__Ascomycota; c__Eurotiomycetes; o__Eurotiales; f__Trichocomaceae; g__Aspergillus; s__Aspergillus ochraceus
New.CleanUp.ReferenceOTU12472	0	0	1	0	0	0	0	k__Fungi; p__Basidiomycota; c__Agaricomycetes; o__Polyporales; f__Phanerochaetaceae; g__Ceriporiopsis; s__Ceriporiopsis gilvescens
New.CleanUp.ReferenceOTU12473	1	0	0	0	0	0	0	k__Fungi; p__Ascomycota; c__unidentified; o__unidentified; f__unidentified; g__unidentified; s__leaf litter ascomycete strain its367
New.CleanUp.ReferenceOTU12474	0	0	0	0	0	0	2	k__Fungi; p__Ascomycota; c__Eurotiomycetes; o__Eurotiales; f__Trichocomaceae; g__Aspergillus; s__Aspergillus ochraceus
New.CleanUp.ReferenceOTU12483	0	0	0	0	0	1	0	k__Fungi; p__Ascomycota; c__Eurotiomycetes; o__Eurotiales; f__Trichocomaceae; g__Aspergillus; s__Aspergillus ochraceus
New.CleanUp.ReferenceOTU12493	5	0	0	0	0	0	0	k__Fungi; p__Basidiomycota; c__Agaricomycetes; o__Polyporales; f__Polyporaceae; g__Trametes
New.CleanUp.ReferenceOTU125	0	0	6	1	0	10	0	k__Fungi; p__Basidiomycota; c__Agaricomycetes; o__Russulales; f__Stereaceae; g__Stereum
New.CleanUp.ReferenceOTU12506	0	0	0	0	0	1	0	k__Fungi; p__Basidiomycota; c__Agaricomycetes; o__Polyporales; f__Polyporaceae; g__Trametes; s__Trametes versicolor
New.CleanUp.ReferenceOTU12518	2	0	0	0	0	0	0	k__Fungi; p__Ascomycota; c__unidentified; o__unidentified; f__unidentified; g__unidentified; s__leaf litter ascomycete strain its367
New.CleanUp.ReferenceOTU12534	0	0	1	0	0	0	0	k__Fungi; p__Basidiomycota; c__Agaricomycetes
New.CleanUp.ReferenceOTU12549	0	0	0	0	0	1	0	k__Fungi; p__Basidiomycota; c__Agaricomycetes; o__Polyporales; f__Polyporaceae; g__Trametes; s__Trametes versicolor
New.CleanUp.ReferenceOTU12558	0	0	0	0	0	1	0	k__Fungi; p__Ascomycota; c__Eurotiomycetes; o__Eurotiales; f__Trichocomaceae; g__Aspergillus; s__Aspergillus ochraceus
New.CleanUp.ReferenceOTU12560	0	0	0	0	0	1	0	k__Fungi; p__Ascomycota; c__Eurotiomycetes; o__Eurotiales; f__Trichocomaceae; g__Aspergillus; s__Aspergillus ochraceus
New.CleanUp.ReferenceOTU12565	1	0	0	0	0	0	0	k__Fungi; p__Basidiomycota; c__Agaricomycetes; o__Polyporales; f__Polyporaceae; g__Trametes; s__Trametes versicolor
New.CleanUp.ReferenceOTU12579	0	0	0	0	0	1	0	k__Fungi; p__Ascomycota; c__Eurotiomycetes; o__Eurotiales; f__Trichocomaceae; g__Aspergillus; s__Aspergillus ochraceus
New.CleanUp.ReferenceOTU12583	0	0	1	0	0	0	0	k__Fungi; p__Basidiomycota; c__Agaricomycetes; o__Polyporales; f__Meruliaceae; g__Bjerkandera; s__Bjerkandera sp
New.CleanUp.ReferenceOTU12584	0	0	2	1	0	0	0	k__Fungi
New.CleanUp.ReferenceOTU12588	0	0	0	0	0	3	0	k__Fungi; p__Basidiomycota; c__Agaricomycetes; o__Russulales; f__unidentified; g__unidentified; s__Russulales sp
New.CleanUp.ReferenceOTU12592	0	0	0	0	0	1	0	k__Fungi; p__Ascomycota; c__Eurotiomycetes; o__Eurotiales; f__Trichocomaceae; g__Aspergillus; s__Aspergillus ochraceus
New.CleanUp.ReferenceOTU12607	1	0	4	5	2	8	29	k__Fungi; p__Ascomycota; c__Eurotiomycetes; o__Eurotiales; f__Trichocomaceae; g__Aspergillus; s__Aspergillus ochraceus
New.CleanUp.ReferenceOTU12626	0	0	0	1	0	0	0	k__Fungi; p__Ascomycota; c__Eurotiomycetes; o__Eurotiales; f__Trichocomaceae; g__Aspergillus; s__Aspergillus ochraceus
New.CleanUp.ReferenceOTU1264	1	0	0	0	0	0	0	k__Fungi; p__Basidiomycota; c__Agaricomycetes; o__Polyporales; f__Polyporaceae; g__Trametes; s__Trametes versicolor
New.CleanUp.ReferenceOTU12641	0	0	2	0	0	0	0	k__Fungi
New.CleanUp.ReferenceOTU12644	1	0	0	0	0	0	0	k__Fungi; p__Ascomycota; c__Eurotiomycetes; o__Eurotiales; f__Trichocomaceae; g__Aspergillus
New.CleanUp.ReferenceOTU12648	0	0	2	0	0	0	0	k__Fungi
New.CleanUp.ReferenceOTU12660	0	0	2	0	0	0	0	k__Fungi
New.CleanUp.ReferenceOTU12662	0	0	1	0	0	0	0	k__Fungi; p__Basidiomycota; c__Agaricomycetes; o__Polyporales; f__Polyporaceae; g__Trametes; s__Trametes versicolor
New.CleanUp.ReferenceOTU12670	0	1	0	0	0	0	0	k__Fungi; p__Basidiomycota; c__Agaricomycetes; o__Polyporales; f__Meruliaceae; g__Bjerkandera
New.CleanUp.ReferenceOTU12672	0	0	0	0	0	1	0	k__Fungi; p__Basidiomycota; c__Agaricomycetes; o__Polyporales; f__Phanerochaetaceae; g__Ceriporiopsis; s__Ceriporiopsis gilvescens
New.CleanUp.ReferenceOTU12683	1	0	0	0	0	0	0	k__Fungi; p__Basidiomycota; c__Agaricomycetes; o__Polyporales; f__Polyporaceae; g__Trametes; s__Trametes versicolor
New.CleanUp.ReferenceOTU12684	0	0	1	0	0	0	0	k__Fungi; p__Basidiomycota; c__Agaricomycetes; o__Polyporales; f__Polyporaceae; g__Trametes; s__Trametes hirsuta
New.CleanUp.ReferenceOTU12697	1	0	0	0	0	0	0	k__Fungi; p__Basidiomycota; c__Agaricomycetes; o__Polyporales; f__Polyporaceae; g__Trametes; s__Trametes versicolor
New.CleanUp.ReferenceOTU12699	1	0	0	0	0	0	0	k__Fungi; p__Ascomycota; c__unidentified; o__unidentified; f__unidentified; g__unidentified; s__leaf litter ascomycete strain its367
New.CleanUp.ReferenceOTU12704	0	1	0	0	0	0	0	k__Fungi; p__Ascomycota; c__Eurotiomycetes; o__Eurotiales; f__Trichocomaceae; g__Aspergillus; s__Aspergillus ochraceus
New.CleanUp.ReferenceOTU12717	0	0	0	0	0	1	0	k__Fungi; p__Ascomycota; c__Eurotiomycetes; o__Eurotiales; f__Trichocomaceae; g__Aspergillus; s__Aspergillus ochraceus
New.CleanUp.ReferenceOTU12720	0	0	0	0	0	1	0	k__Fungi; p__Basidiomycota; c__Agaricomycetes; o__Polyporales; f__Polyporaceae; g__Trametes
New.CleanUp.ReferenceOTU12728	0	0	1	0	0	0	0	k__Fungi
New.CleanUp.ReferenceOTU12730	0	0	0	0	0	0	1	k__Fungi; p__Ascomycota; c__Eurotiomycetes; o__Eurotiales; f__Trichocomaceae; g__Aspergillus; s__Aspergillus ochraceus
New.CleanUp.ReferenceOTU12739	0	0	0	0	0	2	0	k__Fungi; p__Basidiomycota; c__Agaricomycetes; o__Hymenochaetales; f__Hymenochaetaceae; g__Inonotus; s__Inonotus hispidus
New.CleanUp.ReferenceOTU12743	1	0	0	0	0	0	0	k__Fungi; p__Basidiomycota; c__Agaricomycetes; o__Polyporales; f__Meruliaceae; g__Bjerkandera; s__Bjerkandera sp
New.CleanUp.ReferenceOTU12748	0	0	1	0	0	0	0	k__Fungi; p__Basidiomycota; c__Agaricomycetes; o__Russulales; f__unidentified; g__unidentified; s__Russulales sp
New.CleanUp.ReferenceOTU12756	0	0	0	0	0	1	0	k__Fungi; p__Ascomycota; c__Eurotiomycetes; o__Eurotiales; f__Trichocomaceae; g__Aspergillus; s__Aspergillus ochraceus
New.CleanUp.ReferenceOTU12761	0	0	0	0	0	1	0	k__Fungi; p__Basidiomycota; c__Agaricomycetes; o__Hymenochaetales; f__Schizoporaceae; g__Hyphodontia; s__Hyphodontia pallidula
New.CleanUp.ReferenceOTU1277	0	0	1	0	0	0	0	k__Fungi; p__Basidiomycota; c__Agaricomycetes; o__Polyporales; f__Polyporaceae; g__Trametes; s__Trametes hirsuta
New.CleanUp.ReferenceOTU12775	0	0	0	0	1	0	0	k__Fungi; p__Ascomycota; c__Eurotiomycetes; o__Eurotiales; f__Trichocomaceae; g__Aspergillus; s__Aspergillus ochraceus
New.CleanUp.ReferenceOTU12777	0	0	0	0	0	1	0	k__Fungi; p__Basidiomycota; c__Agaricomycetes; o__Polyporales; f__Meruliaceae; g__Bjerkandera; s__Bjerkandera sp
New.CleanUp.ReferenceOTU12781	0	0	1	0	0	0	0	k__Fungi; p__Basidiomycota; c__Agaricomycetes; o__Polyporales; f__Polyporaceae; g__Trametes; s__Trametes versicolor
New.CleanUp.ReferenceOTU12783	0	1	0	0	0	0	0	k__Fungi; p__Ascomycota; c__Eurotiomycetes; o__Eurotiales; f__Trichocomaceae; g__Aspergillus; s__Aspergillus ochraceus
New.CleanUp.ReferenceOTU12789	0	0	1	0	0	0	0	k__Fungi; p__Basidiomycota; c__Agaricomycetes; o__Russulales
New.CleanUp.ReferenceOTU12801	0	0	0	0	0	1	0	k__Fungi; p__Ascomycota; c__Eurotiomycetes; o__Eurotiales; f__Trichocomaceae; g__Aspergillus; s__Aspergillus ochraceus
New.CleanUp.ReferenceOTU12809	1	0	0	0	0	0	0	k__Fungi; p__Ascomycota; c__unidentified; o__unidentified; f__unidentified; g__unidentified; s__leaf litter ascomycete strain its367
New.CleanUp.ReferenceOTU12811	1	0	0	0	0	0	0	k__Fungi; p__Basidiomycota; c__Agaricomycetes; o__Polyporales; f__Polyporaceae; g__Trametes; s__Trametes versicolor
New.CleanUp.ReferenceOTU12835	1	0	0	0	0	0	0	k__Fungi; p__Basidiomycota; c__Agaricomycetes; o__Polyporales; f__Polyporaceae; g__Trametes; s__Trametes versicolor
New.CleanUp.ReferenceOTU12839	0	0	0	1	0	0	0	k__Fungi; p__Ascomycota; c__Eurotiomycetes; o__Eurotiales; f__Trichocomaceae; g__Aspergillus; s__Aspergillus ochraceus
New.CleanUp.ReferenceOTU12846	0	0	1	0	0	0	0	k__Fungi; p__Ascomycota; c__Eurotiomycetes; o__Eurotiales; f__Trichocomaceae; g__Aspergillus; s__Aspergillus ochraceus
New.CleanUp.ReferenceOTU12847	0	0	0	0	0	1	0	k__Fungi; p__Basidiomycota; c__Agaricomycetes; o__Russulales; f__unidentified; g__unidentified; s__Russulales sp
New.CleanUp.ReferenceOTU1285	0	0	1	0	0	0	0	k__Fungi; p__Basidiomycota; c__Agaricomycetes; o__Polyporales; f__Polyporaceae; g__Trametes; s__Trametes versicolor
New.CleanUp.ReferenceOTU12862	0	0	1	0	0	0	0	k__Fungi; p__Ascomycota; c__Dothideomycetes; o__Pleosporales; f__unidentified; g__unidentified; s__Pleosporales sp
New.CleanUp.ReferenceOTU12865	1	0	0	0	0	0	0	k__Fungi; p__Basidiomycota; c__Agaricomycetes; o__Polyporales; f__Polyporaceae; g__Trametes
New.CleanUp.ReferenceOTU12866	0	0	1	0	0	0	0	k__Fungi; p__Ascomycota; c__Dothideomycetes; o__Pleosporales; f__unidentified; g__unidentified; s__Pleosporales sp
New.CleanUp.ReferenceOTU12875	0	0	0	0	0	0	1	k__Fungi; p__Ascomycota; c__Eurotiomycetes; o__Eurotiales; f__Trichocomaceae; g__Aspergillus; s__Aspergillus ochraceus
New.CleanUp.ReferenceOTU12879	0	0	1	0	0	1	5	k__Fungi; p__Basidiomycota; c__Agaricomycetes
New.CleanUp.ReferenceOTU12881	0	0	1	0	0	0	0	k__Fungi; p__Basidiomycota; c__Agaricomycetes; o__Polyporales; f__Polyporaceae; g__Trametes; s__Trametes versicolor
New.CleanUp.ReferenceOTU12886	0	0	0	0	0	1	0	k__Fungi; p__Ascomycota; c__Eurotiomycetes; o__Eurotiales; f__Trichocomaceae; g__Aspergillus
New.CleanUp.ReferenceOTU12887	1	0	0	0	0	0	0	k__Fungi; p__Basidiomycota; c__Agaricomycetes; o__Polyporales; f__Polyporaceae; g__Trametes; s__Trametes versicolor
New.CleanUp.ReferenceOTU12888	0	0	0	1	0	0	0	k__Fungi; p__Ascomycota; c__Eurotiomycetes; o__Eurotiales; f__Trichocomaceae; g__Aspergillus; s__Aspergillus ochraceus
New.CleanUp.ReferenceOTU12892	0	1	0	0	0	0	0	k__Fungi; p__Basidiomycota; c__Agaricomycetes; o__Polyporales; f__Meruliaceae; g__Bjerkandera
New.CleanUp.ReferenceOTU129	0	0	1	0	0	0	0	k__Fungi; p__Basidiomycota; c__Agaricomycetes
New.CleanUp.ReferenceOTU12901	0	0	1	0	0	1	0	k__Fungi; p__Basidiomycota; c__Agaricomycetes; o__Polyporales; f__Meruliaceae; g__Bjerkandera
New.CleanUp.ReferenceOTU12907	0	0	0	1	0	0	0	k__Fungi; p__Ascomycota; c__Eurotiomycetes; o__Eurotiales; f__Trichocomaceae; g__Aspergillus; s__Aspergillus ochraceus
New.CleanUp.ReferenceOTU12909	1	0	0	0	0	0	0	k__Fungi; p__Basidiomycota; c__Agaricomycetes; o__Polyporales; f__Polyporaceae; g__Trametes
New.CleanUp.ReferenceOTU12916	0	0	1	0	0	0	0	k__Fungi; p__Ascomycota; c__Dothideomycetes; o__Pleosporales; f__unidentified; g__unidentified; s__Pleosporales sp
New.CleanUp.ReferenceOTU12923	0	0	0	1	0	0	0	k__Fungi; p__Ascomycota; c__Eurotiomycetes; o__Eurotiales; f__Trichocomaceae; g__Aspergillus; s__Aspergillus ochraceus
New.CleanUp.ReferenceOTU12927	0	0	3	0	0	1	0	k__Fungi; p__Basidiomycota; c__Agaricomycetes; o__Polyporales; f__Phanerochaetaceae; g__Ceriporiopsis; s__Ceriporiopsis gilvescens
New.CleanUp.ReferenceOTU12938	0	0	1	0	0	0	0	k__Fungi; p__Ascomycota; c__Dothideomycetes; o__Pleosporales; f__unidentified; g__unidentified; s__Pleosporales sp
New.CleanUp.ReferenceOTU12942	0	0	0	0	3	0	0	k__Fungi; p__Ascomycota; c__Eurotiomycetes; o__Eurotiales; f__Trichocomaceae; g__Aspergillus; s__Aspergillus ochraceus
New.CleanUp.ReferenceOTU12948	0	0	0	0	0	1	0	k__Fungi; p__Ascomycota; c__Sordariomycetes; o__Hypocreales; f__Nectriaceae; g__Volutella
New.CleanUp.ReferenceOTU12957	2	0	0	0	0	0	0	k__Fungi; p__Ascomycota; c__unidentified; o__unidentified; f__unidentified; g__unidentified; s__leaf litter ascomycete strain its367
New.CleanUp.ReferenceOTU12962	0	0	1	0	0	0	0	k__Fungi; p__Basidiomycota; c__Agaricomycetes; o__Polyporales; f__Polyporaceae; g__Trametes; s__Trametes versicolor
New.CleanUp.ReferenceOTU12966	3	0	2	1	0	1	0	k__Fungi; p__Basidiomycota; c__Agaricomycetes; o__Polyporales; f__Polyporaceae
New.CleanUp.ReferenceOTU12976	0	0	0	0	0	1	0	k__Fungi; p__Ascomycota; c__Eurotiomycetes; o__Eurotiales; f__Trichocomaceae; g__Aspergillus; s__Aspergillus ochraceus
New.CleanUp.ReferenceOTU12989	0	0	0	0	0	2	0	k__Fungi; p__Basidiomycota; c__Agaricomycetes; o__Russulales; f__Stereaceae; g__Stereum
New.CleanUp.ReferenceOTU13017	0	0	1	0	0	0	0	k__Fungi; p__Basidiomycota; c__Agaricomycetes; o__Polyporales; f__Phanerochaetaceae; g__Ceriporiopsis; s__Ceriporiopsis gilvescens
New.CleanUp.ReferenceOTU13021	0	0	0	1	0	0	0	k__Fungi; p__Ascomycota; c__Eurotiomycetes; o__Eurotiales; f__Trichocomaceae; g__Aspergillus; s__Aspergillus ochraceus
New.CleanUp.ReferenceOTU13023	0	0	1	0	1	4	0	k__Fungi; p__Basidiomycota; c__Agaricomycetes; o__Russulales; f__unidentified; g__unidentified; s__Russulales sp
New.CleanUp.ReferenceOTU13030	1	0	0	0	0	0	0	k__Fungi; p__Ascomycota; c__unidentified; o__unidentified; f__unidentified; g__unidentified; s__leaf litter ascomycete strain its367
New.CleanUp.ReferenceOTU13031	0	0	1	0	0	0	0	k__Fungi; p__Ascomycota; c__Eurotiomycetes; o__Eurotiales; f__Trichocomaceae; g__Aspergillus; s__Aspergillus ochraceus
New.CleanUp.ReferenceOTU13032	0	0	1	0	0	0	0	k__Fungi; p__unidentified; c__unidentified; o__unidentified; f__unidentified; g__unidentified; s__uncultured fungus
New.CleanUp.ReferenceOTU13039	0	0	0	0	0	1	0	k__Fungi; p__Basidiomycota; c__Agaricomycetes; o__Russulales; f__Bondarzewiaceae; g__Heterobasidion; s__Heterobasidion occidentale
New.CleanUp.ReferenceOTU13040	0	0	1	0	0	0	0	k__Fungi; p__Basidiomycota; c__Agaricomycetes; o__Polyporales; f__Polyporaceae; g__Trametes; s__Trametes versicolor
New.CleanUp.ReferenceOTU13044	1	0	0	0	0	0	0	k__Fungi; p__Basidiomycota; c__Agaricomycetes; o__Polyporales; f__Polyporaceae; g__Trametes
New.CleanUp.ReferenceOTU13056	0	0	2	1	0	0	0	k__Fungi; p__Basidiomycota; c__Microbotryomycetes; o__Sporidiobolales; f__Incertae sedis; g__Rhodotorula; s__Rhodotorula slooffiae
New.CleanUp.ReferenceOTU13060	0	1	0	0	0	1	0	k__Fungi; p__Basidiomycota; c__Agaricomycetes; o__Polyporales; f__Meruliaceae; g__Bjerkandera; s__Bjerkandera sp
New.CleanUp.ReferenceOTU13065	1	0	0	0	0	0	0	k__Fungi; p__Basidiomycota; c__Agaricomycetes; o__Polyporales; f__Polyporaceae; g__Trametes; s__Trametes versicolor
New.CleanUp.ReferenceOTU13068	0	0	0	0	0	0	1	k__Fungi; p__Ascomycota; c__Eurotiomycetes; o__Eurotiales; f__Trichocomaceae; g__Aspergillus; s__Aspergillus ochraceus
New.CleanUp.ReferenceOTU13079	0	0	0	0	1	0	0	k__Fungi; p__Ascomycota; c__Dothideomycetes; o__Pleosporales; f__unidentified; g__unidentified; s__Pleosporales sp
New.CleanUp.ReferenceOTU13095	0	0	1	0	0	0	0	k__Fungi; p__Ascomycota; c__Eurotiomycetes; o__Eurotiales; f__Trichocomaceae; g__Aspergillus; s__Aspergillus ochraceus
New.CleanUp.ReferenceOTU13106	3	0	0	0	1	2	0	k__Fungi; p__Ascomycota; c__unidentified; o__unidentified; f__unidentified; g__unidentified; s__leaf litter ascomycete strain its367
New.CleanUp.ReferenceOTU13113	0	0	1	0	0	0	0	k__Fungi
New.CleanUp.ReferenceOTU13131	0	0	0	0	0	1	0	k__Fungi; p__Basidiomycota; c__Agaricomycetes; o__Russulales; f__Stereaceae
New.CleanUp.ReferenceOTU13136	0	0	0	1	0	0	0	k__Fungi; p__Ascomycota; c__Eurotiomycetes; o__Eurotiales; f__Trichocomaceae; g__Aspergillus; s__Aspergillus ochraceus
New.CleanUp.ReferenceOTU13147	1	0	0	0	0	0	0	k__Fungi; p__Basidiomycota; c__Agaricomycetes; o__Polyporales; f__Polyporaceae; g__Trametes; s__Trametes versicolor
New.CleanUp.ReferenceOTU13157	0	0	1	0	0	0	0	k__Fungi; p__Ascomycota; c__Eurotiomycetes; o__Eurotiales; f__Trichocomaceae; g__Aspergillus; s__Aspergillus ochraceus
New.CleanUp.ReferenceOTU13160	0	1	1	0	0	0	0	k__Fungi; p__Ascomycota; c__Dothideomycetes; o__Pleosporales; f__Pleosporaceae; g__Alternaria
New.CleanUp.ReferenceOTU1317	0	0	0	0	1	0	0	k__Fungi; p__Basidiomycota; c__Agaricomycetes; o__Polyporales; f__Polyporaceae; g__Trametes; s__Trametes versicolor
New.CleanUp.ReferenceOTU13195	0	0	1	0	0	0	0	k__Fungi; p__Ascomycota; c__Dothideomycetes; o__Capnodiales; f__Davidiellaceae
New.CleanUp.ReferenceOTU13196	0	1	0	0	0	0	0	k__Fungi; p__Basidiomycota; c__Agaricomycetes; o__Polyporales; f__Meruliaceae; g__Bjerkandera; s__Bjerkandera sp
New.CleanUp.ReferenceOTU13202	2	0	1	0	0	1	0	k__Fungi; p__Basidiomycota; c__Agaricomycetes; o__Polyporales; f__Polyporaceae; g__Trametes; s__Trametes hirsuta
New.CleanUp.ReferenceOTU13209	0	0	1	0	0	0	0	k__Fungi; p__Basidiomycota; c__Agaricomycetes; o__Hymenochaetales; f__Hymenochaetaceae; g__Inonotus; s__Inonotus hispidus
New.CleanUp.ReferenceOTU13212	2	0	0	0	0	0	0	k__Fungi; p__Ascomycota; c__unidentified; o__unidentified; f__unidentified; g__unidentified; s__leaf litter ascomycete strain its367
New.CleanUp.ReferenceOTU13214	0	0	0	0	1	0	0	k__Fungi; p__Ascomycota; c__Dothideomycetes; o__Pleosporales; f__Pleosporaceae; g__Alternaria; s__Alternaria tenuissima
New.CleanUp.ReferenceOTU13219	42	2	12	2	0	3	1	k__Fungi; p__Basidiomycota; c__Agaricomycetes; o__Polyporales; f__Polyporaceae; g__Trametes; s__Trametes versicolor
New.CleanUp.ReferenceOTU1322	1	0	0	0	0	0	0	k__Fungi; p__Ascomycota; c__unidentified; o__unidentified; f__unidentified; g__unidentified; s__leaf litter ascomycete strain its367
New.CleanUp.ReferenceOTU13224	0	0	0	0	0	1	0	k__Fungi; p__Ascomycota; c__Eurotiomycetes; o__Eurotiales; f__Trichocomaceae; g__Aspergillus; s__Aspergillus ochraceus
New.CleanUp.ReferenceOTU13226	0	0	0	0	0	1	1	k__Fungi; p__Ascomycota; c__Eurotiomycetes; o__Eurotiales; f__Trichocomaceae; g__Aspergillus; s__Aspergillus ochraceus
New.CleanUp.ReferenceOTU13231	0	0	2	0	0	0	0	k__Fungi; p__Basidiomycota; c__Agaricomycetes; o__Polyporales; f__Meruliaceae; g__Bjerkandera; s__Bjerkandera sp
New.CleanUp.ReferenceOTU13232	0	0	0	0	0	0	1	k__Fungi; p__Ascomycota; c__Eurotiomycetes; o__Eurotiales; f__Trichocomaceae; g__Aspergillus; s__Aspergillus ochraceus
New.CleanUp.ReferenceOTU13233	0	0	10	0	1	3	0	k__Fungi
New.CleanUp.ReferenceOTU1324	0	0	0	0	0	0	1	k__Fungi; p__Ascomycota; c__Eurotiomycetes; o__Eurotiales; f__Trichocomaceae; g__Aspergillus; s__Aspergillus ochraceus
New.CleanUp.ReferenceOTU1326	0	0	1	0	0	0	0	k__Fungi; p__Basidiomycota; c__Agaricomycetes; o__Polyporales; f__Polyporaceae; g__Trametes; s__Trametes versicolor
New.CleanUp.ReferenceOTU13265	0	0	1	0	0	0	0	k__Fungi
New.CleanUp.ReferenceOTU13276	0	0	0	0	0	1	0	k__Fungi; p__Ascomycota; c__Eurotiomycetes; o__Eurotiales; f__Trichocomaceae; g__Aspergillus
New.CleanUp.ReferenceOTU13283	0	0	1	0	0	0	0	k__Fungi; p__Basidiomycota; c__Agaricomycetes; o__Polyporales; f__Meruliaceae; g__Bjerkandera; s__Bjerkandera sp
New.CleanUp.ReferenceOTU13286	0	0	0	0	0	2	0	k__Fungi; p__Basidiomycota; c__Agaricomycetes; o__Polyporales; f__Phanerochaetaceae; g__Ceriporiopsis; s__Ceriporiopsis gilvescens
New.CleanUp.ReferenceOTU13290	0	0	1	0	0	0	0	k__Fungi; p__Basidiomycota; c__Agaricomycetes; o__Polyporales; f__Polyporaceae; g__Trametes; s__Trametes hirsuta
New.CleanUp.ReferenceOTU13292	0	0	1	0	0	0	0	k__Fungi; p__Ascomycota; c__Eurotiomycetes; o__Eurotiales; f__Trichocomaceae; g__Aspergillus; s__Aspergillus ochraceus
New.CleanUp.ReferenceOTU13300	0	0	7	1	0	0	0	k__Fungi; p__Basidiomycota; c__Agaricomycetes; o__Russulales; f__Stereaceae; g__Stereum; s__Stereum sanguinolentum
New.CleanUp.ReferenceOTU13306	0	0	0	0	0	1	0	k__Fungi; p__Ascomycota; c__Eurotiomycetes; o__Eurotiales; f__Trichocomaceae; g__Aspergillus; s__Aspergillus ochraceus
New.CleanUp.ReferenceOTU13309	0	0	0	1	0	0	0	k__Fungi; p__Ascomycota; c__unidentified; o__unidentified; f__unidentified; g__unidentified; s__leaf litter ascomycete strain its367
New.CleanUp.ReferenceOTU13324	0	0	0	0	0	2	3	k__Fungi; p__Ascomycota; c__Eurotiomycetes; o__Eurotiales; f__Trichocomaceae; g__Aspergillus; s__Aspergillus ochraceus
New.CleanUp.ReferenceOTU13325	1	0	0	0	0	0	0	k__Fungi; p__Basidiomycota; c__Agaricomycetes; o__Polyporales; f__Polyporaceae; g__Trametes; s__Trametes versicolor
New.CleanUp.ReferenceOTU13346	0	0	0	0	0	0	7	k__Fungi; p__Ascomycota; c__Eurotiomycetes; o__Eurotiales; f__Trichocomaceae; g__Aspergillus; s__Aspergillus ochraceus
New.CleanUp.ReferenceOTU1335	0	0	0	0	0	1	0	k__Fungi; p__Basidiomycota; c__Agaricomycetes; o__Polyporales; f__Meripilaceae; g__Physisporinus; s__Physisporinus sanguinolentus
New.CleanUp.ReferenceOTU13359	0	0	0	0	1	0	0	k__Fungi; p__Basidiomycota; c__Agaricomycetes; o__Polyporales; f__Polyporaceae; g__Trametes
New.CleanUp.ReferenceOTU1337	0	0	0	1	0	0	0	k__Fungi; p__Basidiomycota; c__Agaricomycetes; o__Polyporales; f__Polyporaceae; g__Trametes; s__Trametes versicolor
New.CleanUp.ReferenceOTU13372	0	0	0	0	0	1	0	k__Fungi; p__Ascomycota; c__Eurotiomycetes; o__Eurotiales; f__Trichocomaceae; g__Aspergillus; s__Aspergillus ochraceus
New.CleanUp.ReferenceOTU13373	0	0	0	0	0	1	0	k__Fungi; p__Ascomycota; c__Eurotiomycetes; o__Eurotiales; f__Trichocomaceae; g__Aspergillus; s__Aspergillus ochraceus
New.CleanUp.ReferenceOTU13377	0	0	0	0	1	0	0	k__Fungi; p__Ascomycota; c__Eurotiomycetes; o__Eurotiales; f__Trichocomaceae; g__Aspergillus; s__Aspergillus ochraceus
New.CleanUp.ReferenceOTU13379	0	0	4	0	0	0	0	k__Fungi; p__Ascomycota; c__Dothideomycetes; o__Pleosporales; f__Pleosporaceae; g__Alternaria; s__Alternaria tenuissima
New.CleanUp.ReferenceOTU13381	0	0	0	0	0	0	1	k__Fungi; p__Ascomycota; c__Eurotiomycetes; o__Eurotiales; f__Trichocomaceae; g__Aspergillus; s__Aspergillus ochraceus
New.CleanUp.ReferenceOTU13401	0	0	1	0	0	0	0	k__Fungi
New.CleanUp.ReferenceOTU13410	0	0	1	0	0	0	0	k__Fungi; p__Ascomycota; c__Dothideomycetes; o__Pleosporales; f__unidentified; g__unidentified; s__Pleosporales sp
New.CleanUp.ReferenceOTU13421	0	0	0	0	0	1	0	k__Fungi; p__Basidiomycota; c__Agaricomycetes; o__Polyporales; f__Meruliaceae; g__Bjerkandera
New.CleanUp.ReferenceOTU13422	0	0	0	0	1	0	0	k__Fungi; p__Basidiomycota; c__Agaricomycetes; o__Russulales; f__Stereaceae; g__Stereum; s__Stereum sanguinolentum
New.CleanUp.ReferenceOTU13428	0	0	0	0	0	1	0	k__Fungi; p__Basidiomycota; c__Agaricomycetes; o__Polyporales; f__Meruliaceae; g__Bjerkandera; s__Bjerkandera sp
New.CleanUp.ReferenceOTU13434	0	0	1	0	0	0	0	k__Fungi; p__Basidiomycota; c__Agaricomycetes; o__Russulales; f__unidentified; g__unidentified; s__Russulales sp
New.CleanUp.ReferenceOTU13439	0	0	0	1	0	0	0	k__Fungi; p__Ascomycota; c__Eurotiomycetes; o__Eurotiales; f__Trichocomaceae; g__Aspergillus; s__Aspergillus ochraceus
New.CleanUp.ReferenceOTU13446	0	0	0	0	0	1	0	k__Fungi; p__Ascomycota; c__Eurotiomycetes; o__Eurotiales; f__Trichocomaceae; g__Aspergillus; s__Aspergillus ochraceus
New.CleanUp.ReferenceOTU1347	0	0	0	0	0	1	0	k__Fungi; p__Basidiomycota; c__Agaricomycetes; o__Russulales; f__Stereaceae
New.CleanUp.ReferenceOTU13473	2	0	0	0	0	0	0	k__Fungi; p__Basidiomycota; c__Agaricomycetes; o__Polyporales; f__Polyporaceae; g__Trametes
New.CleanUp.ReferenceOTU13479	0	0	0	0	1	0	0	k__Fungi; p__Basidiomycota; c__Agaricomycetes; o__Polyporales; f__Polyporaceae; g__Trametes; s__Trametes versicolor
New.CleanUp.ReferenceOTU1349	0	0	0	0	0	1	0	k__Fungi; p__Ascomycota; c__Eurotiomycetes; o__Eurotiales; f__Trichocomaceae; g__Aspergillus; s__Aspergillus ochraceus
New.CleanUp.ReferenceOTU13493	1	0	0	0	0	0	0	k__Fungi; p__Basidiomycota; c__Agaricomycetes; o__Polyporales; f__Polyporaceae; g__Trametes; s__Trametes versicolor
New.CleanUp.ReferenceOTU135	0	0	0	0	0	1	0	k__Fungi; p__Ascomycota; c__Eurotiomycetes; o__Eurotiales; f__Trichocomaceae; g__Aspergillus; s__Aspergillus ochraceus
New.CleanUp.ReferenceOTU13504	0	0	0	1	0	0	0	k__Fungi; p__Ascomycota; c__Dothideomycetes; o__Pleosporales; f__unidentified; g__unidentified; s__Pleosporales sp
New.CleanUp.ReferenceOTU13506	0	0	0	0	0	1	0	k__Fungi; p__Ascomycota; c__Eurotiomycetes; o__Eurotiales; f__Trichocomaceae; g__Aspergillus; s__Aspergillus ochraceus
New.CleanUp.ReferenceOTU13513	1	0	0	0	0	0	0	k__Fungi; p__Ascomycota; c__Eurotiomycetes; o__Eurotiales; f__Trichocomaceae; g__Aspergillus; s__Aspergillus ochraceus
New.CleanUp.ReferenceOTU13540	0	0	1	0	0	0	0	k__Fungi; p__Basidiomycota; c__Agaricomycetes; o__Polyporales; f__Polyporaceae; g__Trametes; s__Trametes versicolor
New.CleanUp.ReferenceOTU13541	0	0	0	1	0	0	0	k__Fungi
New.CleanUp.ReferenceOTU13543	1	0	0	0	0	0	0	k__Fungi; p__Ascomycota; c__unidentified; o__unidentified; f__unidentified; g__unidentified; s__leaf litter ascomycete strain its367
New.CleanUp.ReferenceOTU13544	0	0	0	0	0	1	0	k__Fungi; p__Ascomycota; c__Eurotiomycetes; o__Eurotiales; f__Trichocomaceae; g__Aspergillus
New.CleanUp.ReferenceOTU13545	0	0	4	1	1	7	2	k__Fungi; p__Ascomycota; c__Eurotiomycetes; o__Eurotiales; f__Trichocomaceae; g__Aspergillus; s__Aspergillus ochraceus
New.CleanUp.ReferenceOTU13553	0	0	0	0	0	0	1	k__Fungi; p__Ascomycota; c__Eurotiomycetes; o__Eurotiales; f__Trichocomaceae; g__Aspergillus; s__Aspergillus ochraceus
New.CleanUp.ReferenceOTU13578	0	0	1	0	0	0	0	k__Fungi; p__Ascomycota; c__Eurotiomycetes; o__Eurotiales; f__Trichocomaceae; g__Aspergillus; s__Aspergillus ochraceus
New.CleanUp.ReferenceOTU13583	0	0	1	0	0	0	0	k__Fungi
New.CleanUp.ReferenceOTU13587	3	0	0	0	0	0	0	k__Fungi; p__Basidiomycota; c__Agaricomycetes; o__Polyporales; f__Polyporaceae; g__Trametes; s__Trametes versicolor
New.CleanUp.ReferenceOTU13588	0	0	1	0	0	0	0	k__Fungi
New.CleanUp.ReferenceOTU13598	6	1	0	0	0	0	0	k__Fungi; p__Basidiomycota; c__Agaricomycetes; o__Polyporales; f__Polyporaceae; g__Trametes; s__Trametes versicolor
New.CleanUp.ReferenceOTU13605	0	0	0	0	0	1	0	k__Fungi; p__Ascomycota; c__Eurotiomycetes; o__Eurotiales; f__Trichocomaceae; g__Aspergillus
New.CleanUp.ReferenceOTU13633	0	0	0	0	0	1	0	k__Fungi; p__Basidiomycota; c__Agaricomycetes; o__Polyporales; f__Polyporaceae; g__Trametes; s__Trametes versicolor
New.CleanUp.ReferenceOTU13645	2	0	0	0	0	0	0	k__Fungi; p__Ascomycota; c__Eurotiomycetes; o__Eurotiales; f__Trichocomaceae; g__Aspergillus
New.CleanUp.ReferenceOTU13647	0	1	0	1	0	3	0	k__Fungi; p__Ascomycota; c__Eurotiomycetes; o__Eurotiales; f__Trichocomaceae; g__Aspergillus; s__Aspergillus ochraceus
New.CleanUp.ReferenceOTU13659	0	0	1	0	0	0	0	k__Fungi
New.CleanUp.ReferenceOTU1366	0	0	0	0	0	1	0	k__Fungi; p__Basidiomycota; c__Agaricomycetes; o__Polyporales; f__Phanerochaetaceae; g__Ceriporiopsis; s__Ceriporiopsis gilvescens
New.CleanUp.ReferenceOTU13662	0	0	1	0	0	0	0	k__Fungi; p__Basidiomycota; c__Agaricomycetes; o__Polyporales; f__Polyporaceae
New.CleanUp.ReferenceOTU13668	0	0	0	0	0	0	1	k__Fungi; p__Ascomycota; c__Eurotiomycetes; o__Eurotiales; f__Trichocomaceae; g__Aspergillus; s__Aspergillus ochraceus
New.CleanUp.ReferenceOTU1367	1	0	0	0	0	0	0	k__Fungi; p__Basidiomycota; c__Agaricomycetes; o__Polyporales; f__Polyporaceae; g__Trametes; s__Trametes versicolor
New.CleanUp.ReferenceOTU13671	0	0	1	0	0	0	0	k__Fungi
New.CleanUp.ReferenceOTU13681	1	0	0	0	0	0	0	k__Fungi; p__Basidiomycota; c__Agaricomycetes; o__Polyporales; f__Polyporaceae; g__Trametes; s__Trametes versicolor
New.CleanUp.ReferenceOTU13687	0	0	0	0	0	1	0	k__Fungi; p__Basidiomycota; c__Agaricomycetes; o__Polyporales; f__Meruliaceae; g__Bjerkandera
New.CleanUp.ReferenceOTU13689	0	0	1	0	0	0	0	k__Fungi
New.CleanUp.ReferenceOTU13714	0	0	0	0	1	0	0	k__Fungi; p__Ascomycota; c__Eurotiomycetes; o__Eurotiales; f__Trichocomaceae; g__Aspergillus; s__Aspergillus ochraceus
New.CleanUp.ReferenceOTU13717	1	0	0	0	0	0	0	k__Fungi; p__Basidiomycota; c__Agaricomycetes; o__Polyporales; f__Polyporaceae; g__Trametes
New.CleanUp.ReferenceOTU13738	1	0	0	0	0	0	0	k__Fungi; p__Basidiomycota; c__Agaricomycetes; o__Polyporales; f__Polyporaceae
New.CleanUp.ReferenceOTU13748	0	0	0	0	0	1	0	k__Fungi; p__Basidiomycota; c__Agaricomycetes; o__Polyporales; f__Meruliaceae; g__Bjerkandera; s__Bjerkandera sp
New.CleanUp.ReferenceOTU13764	0	0	1	0	0	0	0	k__Fungi; p__Basidiomycota; c__Agaricomycetes; o__Russulales; f__Peniophoraceae; g__Peniophora
New.CleanUp.ReferenceOTU13772	0	0	1	0	0	0	0	k__Fungi; p__Ascomycota; c__Eurotiomycetes; o__Eurotiales; f__Trichocomaceae; g__Aspergillus
New.CleanUp.ReferenceOTU13775	0	0	0	0	0	1	0	k__Fungi; p__Ascomycota; c__Eurotiomycetes; o__Eurotiales; f__Trichocomaceae; g__Aspergillus; s__Aspergillus ochraceus
New.CleanUp.ReferenceOTU13779	1	0	0	0	0	0	0	k__Fungi; p__Basidiomycota; c__Agaricomycetes; o__Polyporales; f__Polyporaceae
New.CleanUp.ReferenceOTU13783	0	0	1	0	0	0	0	k__Fungi
New.CleanUp.ReferenceOTU13793	0	0	0	0	0	0	1	k__Fungi; p__Ascomycota; c__Eurotiomycetes; o__Eurotiales; f__Trichocomaceae; g__Aspergillus; s__Aspergillus ochraceus
New.CleanUp.ReferenceOTU13794	0	0	1	0	0	0	0	k__Fungi
New.CleanUp.ReferenceOTU13796	0	0	0	0	0	1	0	k__Fungi; p__Ascomycota; c__Eurotiomycetes; o__Eurotiales; f__Trichocomaceae; g__Aspergillus; s__Aspergillus ochraceus
New.CleanUp.ReferenceOTU13831	0	0	0	0	1	0	0	k__Fungi; p__Basidiomycota; c__Agaricomycetes; o__Russulales; f__Stereaceae; g__Stereum
New.CleanUp.ReferenceOTU13839	0	0	0	0	0	1	0	k__Fungi
New.CleanUp.ReferenceOTU13849	0	0	1	0	0	0	0	k__Fungi
New.CleanUp.ReferenceOTU13862	0	0	1	0	0	0	0	k__Fungi; p__Basidiomycota; c__Agaricomycetes; o__Polyporales; f__Meruliaceae; g__Bjerkandera
New.CleanUp.ReferenceOTU13876	0	0	1	0	0	0	0	k__Fungi; p__Basidiomycota; c__Agaricomycetes; o__Polyporales; f__Meruliaceae; g__Bjerkandera
New.CleanUp.ReferenceOTU1388	1	0	0	0	0	0	0	k__Fungi; p__Basidiomycota; c__Agaricomycetes; o__Polyporales; f__Polyporaceae; g__Trametes; s__Trametes versicolor
New.CleanUp.ReferenceOTU13888	0	0	6	0	0	0	0	k__Fungi; p__Ascomycota; c__Dothideomycetes; o__Pleosporales; f__Pleosporaceae; g__Alternaria
New.CleanUp.ReferenceOTU13895	1	0	0	0	0	0	0	k__Fungi; p__Basidiomycota; c__Agaricomycetes; o__Polyporales; f__Polyporaceae; g__Trametes
New.CleanUp.ReferenceOTU13897	0	0	0	0	0	1	0	k__Fungi; p__Ascomycota; c__Eurotiomycetes; o__Eurotiales; f__Trichocomaceae; g__Aspergillus; s__Aspergillus ochraceus
New.CleanUp.ReferenceOTU13915	1	0	0	0	0	0	0	k__Fungi; p__Basidiomycota; c__Agaricomycetes; o__Polyporales; f__Polyporaceae; g__Trametes; s__Trametes versicolor
New.CleanUp.ReferenceOTU13936	0	0	3	1	0	2	0	k__Fungi; p__Ascomycota; c__Eurotiomycetes; o__Eurotiales; f__Trichocomaceae; g__Aspergillus; s__Aspergillus ochraceus
New.CleanUp.ReferenceOTU13949	0	0	0	0	0	2	0	k__Fungi; p__Ascomycota; c__Eurotiomycetes; o__Eurotiales; f__Trichocomaceae; g__Aspergillus; s__Aspergillus ochraceus
New.CleanUp.ReferenceOTU13952	0	0	0	1	0	0	0	k__Fungi; p__Ascomycota; c__Eurotiomycetes; o__Eurotiales; f__Trichocomaceae; g__Aspergillus; s__Aspergillus ochraceus
New.CleanUp.ReferenceOTU1397	0	0	0	0	0	0	1	k__Fungi; p__Ascomycota; c__Eurotiomycetes; o__Eurotiales; f__Trichocomaceae; g__Aspergillus; s__Aspergillus ochraceus
New.CleanUp.ReferenceOTU1398	20	1	17	3	0	0	1	k__Fungi; p__Basidiomycota; c__Agaricomycetes; o__Polyporales; f__Polyporaceae; g__Trametes; s__Trametes versicolor
New.CleanUp.ReferenceOTU13996	2	0	0	0	0	0	0	k__Fungi; p__Basidiomycota; c__Agaricomycetes; o__Polyporales; f__Polyporaceae; g__Trametes; s__Trametes versicolor
New.CleanUp.ReferenceOTU14002	0	0	0	0	0	1	0	k__Fungi; p__Basidiomycota; c__Agaricomycetes; o__Russulales; f__Stereaceae
New.CleanUp.ReferenceOTU14003	0	1	0	0	0	0	0	k__Fungi; p__Ascomycota; c__Eurotiomycetes; o__Eurotiales; f__Trichocomaceae; g__Aspergillus; s__Aspergillus ochraceus
New.CleanUp.ReferenceOTU14006	0	0	0	0	0	1	0	k__Fungi; p__Ascomycota; c__Eurotiomycetes; o__Eurotiales; f__Trichocomaceae; g__Aspergillus; s__Aspergillus ochraceus
New.CleanUp.ReferenceOTU14019	0	0	0	0	0	1	0	k__Fungi; p__Ascomycota; c__Eurotiomycetes; o__Eurotiales; f__Trichocomaceae; g__Aspergillus; s__Aspergillus ochraceus
New.CleanUp.ReferenceOTU14020	0	0	0	0	0	0	1	k__Fungi; p__Basidiomycota; c__Agaricomycetes; o__Polyporales; f__Phanerochaetaceae; g__Ceriporiopsis; s__Ceriporiopsis gilvescens
New.CleanUp.ReferenceOTU14023	1	0	0	0	0	0	0	k__Fungi; p__Ascomycota; c__unidentified; o__unidentified; f__unidentified; g__unidentified; s__leaf litter ascomycete strain its367
New.CleanUp.ReferenceOTU14027	0	1	0	0	0	0	0	k__Fungi; p__Ascomycota; c__Eurotiomycetes; o__Eurotiales; f__Trichocomaceae; g__Aspergillus; s__Aspergillus ochraceus
New.CleanUp.ReferenceOTU14033	0	0	1	0	0	0	0	k__Fungi; p__Ascomycota; c__Dothideomycetes; o__Pleosporales; f__unidentified; g__unidentified; s__Pleosporales sp
New.CleanUp.ReferenceOTU14034	0	0	0	0	1	0	0	k__Fungi; p__Basidiomycota; c__Agaricomycetes; o__Polyporales; f__Polyporaceae; g__Trametes; s__Trametes versicolor
New.CleanUp.ReferenceOTU14037	0	0	0	1	0	0	0	k__Fungi; p__Ascomycota; c__Eurotiomycetes; o__Eurotiales; f__Trichocomaceae; g__Aspergillus; s__Aspergillus ochraceus
New.CleanUp.ReferenceOTU14040	0	0	1	0	0	0	0	k__Fungi; p__Basidiomycota; c__Agaricomycetes; o__Polyporales; f__Meruliaceae; g__Bjerkandera; s__Bjerkandera sp
New.CleanUp.ReferenceOTU14042	0	0	0	0	1	0	0	k__Fungi; p__Ascomycota; c__Eurotiomycetes; o__Eurotiales; f__Trichocomaceae; g__Aspergillus; s__Aspergillus ochraceus
New.CleanUp.ReferenceOTU14047	0	0	0	0	0	1	0	k__Fungi; p__Ascomycota; c__Sordariomycetes; o__Incertae sedis; f__Plectosphaerellaceae
New.CleanUp.ReferenceOTU14049	0	0	1	0	0	0	0	k__Fungi; p__Ascomycota; c__Dothideomycetes; o__Pleosporales; f__unidentified; g__unidentified; s__Pleosporales sp
New.CleanUp.ReferenceOTU14050	1	0	0	0	0	0	0	k__Fungi; p__Basidiomycota; c__Agaricomycetes; o__Polyporales; f__Polyporaceae; g__Trametes
New.CleanUp.ReferenceOTU14052	0	0	1	0	0	0	0	k__Fungi; p__Basidiomycota; c__Agaricomycetes; o__Polyporales; f__Meruliaceae; g__Bjerkandera; s__Bjerkandera sp
New.CleanUp.ReferenceOTU14061	0	0	0	0	0	0	1	k__Fungi; p__Ascomycota; c__Eurotiomycetes; o__Eurotiales; f__Trichocomaceae; g__Aspergillus; s__Aspergillus ochraceus
New.CleanUp.ReferenceOTU14065	0	0	0	0	0	2	1	k__Fungi; p__Basidiomycota; c__Agaricomycetes; o__Russulales; f__Bondarzewiaceae; g__Heterobasidion
New.CleanUp.ReferenceOTU14068	1	0	0	0	0	0	0	k__Fungi; p__Basidiomycota; c__Agaricomycetes; o__Polyporales; f__Polyporaceae; g__Trametes; s__Trametes versicolor
New.CleanUp.ReferenceOTU1407	0	0	0	0	0	0	1	k__Fungi; p__Ascomycota; c__Eurotiomycetes; o__Eurotiales; f__Trichocomaceae; g__Aspergillus; s__Aspergillus ochraceus
New.CleanUp.ReferenceOTU14070	0	0	0	1	0	0	0	k__Fungi; p__Ascomycota; c__Eurotiomycetes; o__Eurotiales; f__Trichocomaceae; g__Aspergillus; s__Aspergillus ochraceus
New.CleanUp.ReferenceOTU14115	0	0	1	0	0	0	0	k__Fungi; p__Basidiomycota; c__Agaricomycetes; o__Polyporales; f__Polyporaceae; g__Trametes; s__Trametes versicolor
New.CleanUp.ReferenceOTU14125	0	0	0	0	0	1	0	k__Fungi; p__Ascomycota; c__Eurotiomycetes; o__Eurotiales; f__Trichocomaceae; g__Aspergillus
New.CleanUp.ReferenceOTU14139	1	0	0	0	0	0	0	k__Fungi; p__Ascomycota; c__Eurotiomycetes; o__Eurotiales; f__Trichocomaceae; g__Aspergillus; s__Aspergillus ochraceus
New.CleanUp.ReferenceOTU1414	0	0	0	0	0	1	0	k__Fungi; p__Basidiomycota; c__Agaricomycetes; o__Polyporales; f__Phanerochaetaceae; g__Ceriporiopsis; s__Ceriporiopsis gilvescens
New.CleanUp.ReferenceOTU14149	0	0	1	0	0	0	0	k__Fungi; p__Ascomycota; c__Dothideomycetes; o__Pleosporales; f__unidentified; g__unidentified; s__Pleosporales sp
New.CleanUp.ReferenceOTU14150	1	0	0	0	0	0	0	k__Fungi; p__Basidiomycota; c__Agaricomycetes; o__Polyporales; f__Polyporaceae; g__Trametes
New.CleanUp.ReferenceOTU14151	1	0	0	0	0	0	0	k__Fungi; p__Basidiomycota; c__Agaricomycetes; o__Polyporales; f__Polyporaceae; g__Trametes; s__Trametes versicolor
New.CleanUp.ReferenceOTU14154	0	0	0	0	0	1	0	k__Fungi; p__Ascomycota; c__Eurotiomycetes; o__Eurotiales; f__Trichocomaceae; g__Aspergillus; s__Aspergillus ochraceus
New.CleanUp.ReferenceOTU14155	0	0	0	1	0	0	0	k__Fungi; p__Ascomycota; c__Eurotiomycetes; o__Eurotiales; f__Trichocomaceae; g__Aspergillus
New.CleanUp.ReferenceOTU14159	1	0	0	0	0	0	0	k__Fungi; p__Ascomycota; c__unidentified; o__unidentified; f__unidentified; g__unidentified; s__leaf litter ascomycete strain its367
New.CleanUp.ReferenceOTU14161	0	0	1	0	0	0	0	k__Fungi; p__Basidiomycota; c__Agaricomycetes; o__Polyporales; f__Polyporaceae; g__Trametes; s__Trametes versicolor
New.CleanUp.ReferenceOTU14177	0	0	1	0	0	0	0	k__Fungi; p__Ascomycota; c__Dothideomycetes; o__Pleosporales; f__unidentified; g__unidentified; s__Pleosporales sp
New.CleanUp.ReferenceOTU14179	0	0	1	0	0	0	0	k__Fungi; p__Ascomycota; c__Dothideomycetes; o__Pleosporales; f__unidentified; g__unidentified; s__Pleosporales sp
New.CleanUp.ReferenceOTU14182	1	0	0	0	0	1	0	k__Fungi; p__Basidiomycota; c__Agaricomycetes; o__Russulales; f__Stereaceae; g__Stereum; s__Stereum rugosum
New.CleanUp.ReferenceOTU14188	0	0	0	0	1	0	0	k__Fungi; p__Ascomycota; c__Eurotiomycetes; o__Eurotiales; f__Trichocomaceae; g__Aspergillus; s__Aspergillus ochraceus
New.CleanUp.ReferenceOTU14189	3	0	0	0	0	0	0	k__Fungi; p__Basidiomycota; c__Agaricomycetes; o__Polyporales; f__Polyporaceae; g__Trametes; s__Trametes versicolor
New.CleanUp.ReferenceOTU14191	1	0	0	0	0	0	0	k__Fungi; p__Basidiomycota; c__Agaricomycetes; o__Polyporales; f__Polyporaceae; g__Trametes; s__Trametes versicolor
New.CleanUp.ReferenceOTU14192	0	0	0	0	0	1	0	k__Fungi; p__Ascomycota; c__Eurotiomycetes; o__Eurotiales; f__Trichocomaceae; g__Aspergillus; s__Aspergillus ochraceus
New.CleanUp.ReferenceOTU14204	0	0	0	0	0	0	2	k__Fungi; p__Ascomycota; c__Eurotiomycetes; o__Eurotiales; f__Trichocomaceae; g__Aspergillus; s__Aspergillus ochraceus
New.CleanUp.ReferenceOTU14221	1	0	0	0	0	0	0	k__Fungi; p__Basidiomycota; c__Agaricomycetes; o__Polyporales; f__Polyporaceae; g__Trametes
New.CleanUp.ReferenceOTU14223	0	1	0	0	0	0	0	k__Fungi; p__Basidiomycota; c__Agaricomycetes; o__Polyporales; f__Meruliaceae; g__Bjerkandera; s__Bjerkandera sp
New.CleanUp.ReferenceOTU14235	0	0	0	0	1	0	0	k__Fungi; p__Ascomycota; c__Eurotiomycetes; o__Eurotiales; f__Trichocomaceae; g__Aspergillus; s__Aspergillus ochraceus
New.CleanUp.ReferenceOTU14239	0	0	1	0	0	0	0	k__Fungi
New.CleanUp.ReferenceOTU14252	0	0	1	0	0	0	0	k__Fungi; p__Basidiomycota; c__Agaricomycetes; o__Polyporales; f__Polyporaceae; g__Trametes; s__Trametes versicolor
New.CleanUp.ReferenceOTU14258	1	0	0	0	0	0	0	k__Fungi; p__Ascomycota; c__Sordariomycetes; o__Hypocreales; f__Incertae sedis; g__Acremonium
New.CleanUp.ReferenceOTU14259	0	0	0	0	0	1	0	k__Fungi; p__Ascomycota; c__Eurotiomycetes; o__Eurotiales; f__Trichocomaceae; g__Aspergillus; s__Aspergillus ochraceus
New.CleanUp.ReferenceOTU14261	0	0	1	0	0	0	0	k__Fungi; p__Basidiomycota; c__Agaricomycetes; o__Russulales; f__Stereaceae; g__Stereum; s__Stereum sanguinolentum
New.CleanUp.ReferenceOTU14269	1	0	0	0	0	0	0	k__Fungi; p__Basidiomycota; c__Agaricomycetes; o__Polyporales; f__Polyporaceae; g__Trametes; s__Trametes versicolor
New.CleanUp.ReferenceOTU1428	0	0	1	0	0	0	0	k__Fungi; p__Basidiomycota; c__Agaricomycetes; o__Russulales; f__Stereaceae; g__Stereum; s__Stereum rugosum
New.CleanUp.ReferenceOTU14283	0	0	0	0	0	1	0	k__Fungi; p__Basidiomycota; c__Agaricomycetes; o__Polyporales; f__Meruliaceae; g__Bjerkandera; s__Bjerkandera sp
New.CleanUp.ReferenceOTU1429	0	1	0	0	0	0	0	k__Fungi; p__Ascomycota; c__Dothideomycetes; o__Pleosporales; f__unidentified; g__unidentified; s__Pleosporales sp
New.CleanUp.ReferenceOTU1430	0	0	0	0	0	1	0	k__Fungi; p__Ascomycota; c__Eurotiomycetes; o__Eurotiales; f__Trichocomaceae; g__Aspergillus; s__Aspergillus ochraceus
New.CleanUp.ReferenceOTU14307	2	0	0	0	0	0	0	k__Fungi; p__Basidiomycota; c__Agaricomycetes; o__Polyporales; f__Polyporaceae; g__Trametes
New.CleanUp.ReferenceOTU1431	0	0	1	0	0	0	0	k__Fungi
New.CleanUp.ReferenceOTU14324	0	0	0	1	0	0	0	k__Fungi; p__Ascomycota; c__Eurotiomycetes; o__Eurotiales; f__Trichocomaceae; g__Aspergillus; s__Aspergillus ochraceus
New.CleanUp.ReferenceOTU14340	0	0	1	0	0	0	0	k__Fungi; p__Ascomycota; c__Dothideomycetes; o__Pleosporales; f__unidentified; g__unidentified; s__Pleosporales sp
New.CleanUp.ReferenceOTU14344	3	0	0	0	1	0	0	k__Fungi; p__Basidiomycota; c__Agaricomycetes; o__Polyporales; f__Polyporaceae
New.CleanUp.ReferenceOTU14346	1	0	0	0	0	0	0	k__Fungi; p__Basidiomycota; c__Agaricomycetes; o__Polyporales; f__Polyporaceae; g__Trametes; s__Trametes versicolor
New.CleanUp.ReferenceOTU1435	0	0	0	0	0	1	0	k__Fungi; p__Ascomycota; c__Eurotiomycetes; o__Eurotiales; f__Trichocomaceae; g__Aspergillus
New.CleanUp.ReferenceOTU14371	0	0	1	0	0	0	0	k__Fungi; p__Basidiomycota; c__Agaricomycetes; o__Russulales; f__Peniophoraceae; g__Entomocorticium; s__Entomocorticium sp MPBType2
New.CleanUp.ReferenceOTU14381	0	0	1	0	0	0	0	k__Fungi; p__Ascomycota; c__Dothideomycetes; o__Capnodiales; f__Davidiellaceae; g__Cladosporium; s__Cladosporium cladosporioides
New.CleanUp.ReferenceOTU14383	0	0	0	0	1	0	0	k__Fungi; p__Ascomycota; c__Eurotiomycetes; o__Eurotiales; f__Trichocomaceae; g__Aspergillus; s__Aspergillus ochraceus
New.CleanUp.ReferenceOTU14393	0	0	1	1	0	0	0	k__Fungi; p__Basidiomycota; c__Agaricomycetes; o__Polyporales; f__Meruliaceae; g__Bjerkandera; s__Bjerkandera sp
New.CleanUp.ReferenceOTU14418	0	0	0	0	0	0	1	k__Fungi; p__Ascomycota; c__Eurotiomycetes; o__Eurotiales; f__Trichocomaceae; g__Aspergillus; s__Aspergillus ochraceus
New.CleanUp.ReferenceOTU14419	0	0	1	0	0	0	0	k__Fungi; p__Basidiomycota; c__Agaricomycetes; o__Polyporales; f__Polyporaceae; g__Trametes; s__Trametes versicolor
New.CleanUp.ReferenceOTU14440	1	0	0	0	0	0	0	k__Fungi; p__Basidiomycota; c__Agaricomycetes; o__Polyporales; f__Polyporaceae; g__Trametes; s__Trametes versicolor
New.CleanUp.ReferenceOTU14448	0	0	1	0	0	0	0	k__Fungi; p__Basidiomycota; c__Agaricomycetes; o__Russulales; f__unidentified; g__unidentified; s__Russulales sp
New.CleanUp.ReferenceOTU14457	0	0	0	0	0	1	0	k__Fungi; p__Ascomycota; c__Eurotiomycetes; o__Eurotiales; f__Trichocomaceae; g__Aspergillus; s__Aspergillus ochraceus
New.CleanUp.ReferenceOTU14469	0	0	1	0	0	0	1	k__Fungi
New.CleanUp.ReferenceOTU1448	0	0	1	0	0	0	0	k__Fungi; p__Ascomycota; c__Eurotiomycetes; o__Eurotiales; f__Trichocomaceae; g__Aspergillus; s__Aspergillus ochraceus
New.CleanUp.ReferenceOTU14481	0	0	3	0	0	0	0	k__Fungi
New.CleanUp.ReferenceOTU14490	1	0	0	0	0	0	0	k__Fungi; p__Basidiomycota; c__Agaricomycetes; o__Polyporales; f__Polyporaceae; g__Trametes; s__Trametes versicolor
New.CleanUp.ReferenceOTU14493	0	0	0	0	1	0	1	k__Fungi; p__Ascomycota; c__Eurotiomycetes; o__Eurotiales; f__Trichocomaceae; g__Aspergillus; s__Aspergillus ochraceus
New.CleanUp.ReferenceOTU14509	0	0	1	0	0	0	0	k__Fungi; p__Ascomycota; c__Eurotiomycetes; o__Eurotiales; f__Trichocomaceae; g__Aspergillus; s__Aspergillus ochraceus
New.CleanUp.ReferenceOTU14530	0	0	0	0	0	2	0	k__Fungi; p__Ascomycota; c__Eurotiomycetes; o__Eurotiales; f__Trichocomaceae; g__Aspergillus; s__Aspergillus ochraceus
New.CleanUp.ReferenceOTU14542	0	1	0	0	1	0	0	k__Fungi; p__Ascomycota; c__unidentified; o__unidentified; f__unidentified; g__unidentified; s__leaf litter ascomycete strain its367
New.CleanUp.ReferenceOTU14546	2	0	0	1	0	0	0	k__Fungi; p__Basidiomycota; c__Agaricomycetes; o__Polyporales; f__Polyporaceae; g__Trametes; s__Trametes versicolor
New.CleanUp.ReferenceOTU14565	0	0	1	0	0	0	0	k__Fungi
New.CleanUp.ReferenceOTU1457	1	0	0	0	1	0	0	k__Fungi; p__Ascomycota; c__Eurotiomycetes; o__Eurotiales; f__Trichocomaceae; g__Aspergillus; s__Aspergillus ochraceus
New.CleanUp.ReferenceOTU14570	0	0	0	0	1	0	0	k__Fungi; p__Ascomycota; c__Eurotiomycetes; o__Eurotiales; f__Trichocomaceae; g__Aspergillus; s__Aspergillus ochraceus
New.CleanUp.ReferenceOTU14578	0	0	0	0	0	1	0	k__Fungi; p__Basidiomycota; c__Agaricomycetes; o__Russulales; f__Peniophoraceae
New.CleanUp.ReferenceOTU14583	0	0	2	0	0	0	0	k__Fungi
New.CleanUp.ReferenceOTU14597	0	0	1	0	0	0	0	k__Fungi
New.CleanUp.ReferenceOTU1460	0	0	1	0	0	0	0	k__Fungi; p__Ascomycota; c__Eurotiomycetes; o__Eurotiales; f__Trichocomaceae; g__Aspergillus; s__Aspergillus ochraceus
New.CleanUp.ReferenceOTU14603	1	0	0	0	0	0	0	k__Fungi; p__Basidiomycota; c__Agaricomycetes; o__Polyporales; f__Polyporaceae; g__Trametes
New.CleanUp.ReferenceOTU14605	0	0	0	1	0	0	0	k__Fungi; p__Ascomycota; c__Eurotiomycetes; o__Eurotiales; f__Trichocomaceae; g__Aspergillus; s__Aspergillus ochraceus
New.CleanUp.ReferenceOTU14607	0	0	1	0	0	0	0	k__Fungi; p__Basidiomycota; c__Agaricomycetes; o__Polyporales; f__Meruliaceae; g__Bjerkandera; s__Bjerkandera sp
New.CleanUp.ReferenceOTU14611	0	0	2	0	0	0	0	k__Fungi; p__Basidiomycota; c__Agaricomycetes; o__Polyporales; f__Polyporaceae; g__Trametes; s__Trametes versicolor
New.CleanUp.ReferenceOTU14612	0	0	1	0	0	0	0	k__Fungi; p__Basidiomycota; c__Agaricomycetes
New.CleanUp.ReferenceOTU14615	0	0	1	0	0	0	0	k__Fungi; p__Ascomycota; c__Dothideomycetes; o__Capnodiales; f__Davidiellaceae
New.CleanUp.ReferenceOTU14624	0	0	1	0	0	0	0	k__Fungi; p__Ascomycota; c__Dothideomycetes; o__Pleosporales; f__Pleosporaceae; g__Alternaria
New.CleanUp.ReferenceOTU14630	1	0	0	0	0	0	0	k__Fungi; p__Basidiomycota; c__Agaricomycetes; o__Polyporales; f__Polyporaceae; g__Trametes; s__Trametes versicolor
New.CleanUp.ReferenceOTU14645	0	0	1	0	0	0	0	k__Fungi; p__Ascomycota; c__Eurotiomycetes; o__Eurotiales; f__Trichocomaceae; g__Aspergillus; s__Aspergillus ochraceus
New.CleanUp.ReferenceOTU14651	0	0	0	0	0	1	0	k__Fungi; p__Basidiomycota; c__Agaricomycetes; o__Russulales; f__Stereaceae
New.CleanUp.ReferenceOTU1467	0	0	1	0	0	0	0	k__Fungi; p__Ascomycota; c__Dothideomycetes; o__Pleosporales; f__unidentified; g__unidentified; s__Pleosporales sp
New.CleanUp.ReferenceOTU14687	0	0	0	0	0	1	0	k__Fungi; p__Basidiomycota; c__Agaricomycetes; o__Polyporales; f__Meruliaceae; g__Bjerkandera; s__Bjerkandera sp
New.CleanUp.ReferenceOTU1469	0	0	0	0	0	1	0	k__Fungi; p__Ascomycota; c__Eurotiomycetes; o__Eurotiales; f__Trichocomaceae; g__Aspergillus; s__Aspergillus ochraceus
New.CleanUp.ReferenceOTU14694	0	0	1	0	0	0	0	k__Fungi; p__Ascomycota; c__Eurotiomycetes; o__Eurotiales; f__Trichocomaceae; g__Aspergillus; s__Aspergillus ochraceus
New.CleanUp.ReferenceOTU14696	0	0	0	0	0	1	0	k__Fungi; p__Basidiomycota; c__Agaricomycetes; o__Polyporales; f__Meruliaceae; g__Bjerkandera
New.CleanUp.ReferenceOTU14701	0	0	0	0	0	0	1	k__Fungi; p__Ascomycota; c__Eurotiomycetes; o__Eurotiales; f__Trichocomaceae; g__Aspergillus; s__Aspergillus ochraceus
New.CleanUp.ReferenceOTU14704	0	1	0	0	0	0	0	k__Fungi
New.CleanUp.ReferenceOTU14710	0	0	1	0	0	0	0	k__Fungi
New.CleanUp.ReferenceOTU14715	1	0	0	0	0	0	0	k__Fungi; p__Ascomycota; c__unidentified; o__unidentified; f__unidentified; g__unidentified; s__leaf litter ascomycete strain its367
New.CleanUp.ReferenceOTU14717	0	0	1	0	0	0	0	k__Fungi; p__Ascomycota; c__unidentified; o__unidentified; f__unidentified; g__unidentified; s__leaf litter ascomycete strain its367
New.CleanUp.ReferenceOTU14720	0	0	1	0	0	0	0	k__Fungi; p__Ascomycota; c__Eurotiomycetes; o__Eurotiales; f__Trichocomaceae; g__Aspergillus; s__Aspergillus ochraceus
New.CleanUp.ReferenceOTU14724	0	0	1	0	0	0	0	k__Fungi; p__Ascomycota; c__Eurotiomycetes; o__Eurotiales; f__Trichocomaceae; g__Aspergillus; s__Aspergillus ochraceus
New.CleanUp.ReferenceOTU14727	0	0	0	0	0	1	0	k__Fungi; p__Basidiomycota; c__Agaricomycetes; o__Polyporales; f__Polyporaceae; g__Trametes; s__Trametes versicolor
New.CleanUp.ReferenceOTU14734	0	0	1	0	0	10	0	k__Fungi; p__Ascomycota
New.CleanUp.ReferenceOTU14745	0	0	0	0	0	1	0	k__Fungi; p__Basidiomycota; c__Agaricomycetes; o__Polyporales; f__Polyporaceae; g__Trametes; s__Trametes hirsuta
New.CleanUp.ReferenceOTU1476	1	0	0	0	0	0	0	k__Fungi; p__Basidiomycota; c__Agaricomycetes; o__Polyporales; f__Polyporaceae; g__Trametes; s__Trametes versicolor
New.CleanUp.ReferenceOTU14760	0	0	1	0	0	0	0	k__Fungi; p__Ascomycota; c__Dothideomycetes; o__Pleosporales; f__unidentified; g__unidentified; s__Pleosporales sp
New.CleanUp.ReferenceOTU14763	0	0	11	0	0	0	0	k__Fungi; p__unidentified; c__unidentified; o__unidentified; f__unidentified; g__unidentified; s__uncultured fungus
New.CleanUp.ReferenceOTU14774	0	0	1	0	0	0	0	k__Fungi; p__Ascomycota; c__Dothideomycetes; o__Pleosporales; f__unidentified; g__unidentified; s__Pleosporales sp
New.CleanUp.ReferenceOTU14790	0	0	1	0	0	0	0	k__Fungi; p__Ascomycota; c__Eurotiomycetes; o__Eurotiales; f__Trichocomaceae; g__Aspergillus; s__Aspergillus ochraceus
New.CleanUp.ReferenceOTU14796	0	0	1	0	0	0	0	k__Fungi; p__Basidiomycota; c__Agaricomycetes; o__Polyporales; f__Polyporaceae; g__Trametes; s__Trametes versicolor
New.CleanUp.ReferenceOTU148	0	0	1	0	1	0	1	k__Fungi; p__Ascomycota; c__Eurotiomycetes; o__Eurotiales; f__Trichocomaceae; g__Aspergillus; s__Aspergillus ochraceus
New.CleanUp.ReferenceOTU14810	0	0	0	0	0	0	1	k__Fungi; p__Ascomycota; c__Eurotiomycetes; o__Eurotiales; f__Trichocomaceae; g__Aspergillus; s__Aspergillus ochraceus
New.CleanUp.ReferenceOTU14814	0	0	1	0	0	0	0	k__Fungi; p__Ascomycota; c__Eurotiomycetes; o__Eurotiales; f__Trichocomaceae; g__Aspergillus; s__Aspergillus ochraceus
New.CleanUp.ReferenceOTU14817	3	0	1	0	0	0	0	k__Fungi; p__Basidiomycota; c__Agaricomycetes; o__Polyporales; f__Polyporaceae; g__Trametes; s__Trametes versicolor
New.CleanUp.ReferenceOTU1482	0	0	0	0	0	1	0	k__Fungi; p__Ascomycota; c__Sordariomycetes
New.CleanUp.ReferenceOTU14823	1	0	0	0	0	0	0	k__Fungi; p__Basidiomycota; c__Agaricomycetes; o__Polyporales; f__Polyporaceae; g__Trametes; s__Trametes versicolor
New.CleanUp.ReferenceOTU14841	2	0	0	0	0	2	0	k__Fungi; p__Basidiomycota; c__Agaricomycetes; o__Polyporales; f__Polyporaceae; g__Trametes; s__Trametes versicolor
New.CleanUp.ReferenceOTU14846	0	0	1	0	0	0	0	k__Fungi; p__Ascomycota; c__Dothideomycetes; o__Pleosporales; f__unidentified; g__unidentified; s__Pleosporales sp
New.CleanUp.ReferenceOTU14847	0	0	1	0	0	0	0	k__Fungi; p__Basidiomycota; c__Agaricomycetes; o__Polyporales; f__Meruliaceae; g__Bjerkandera
New.CleanUp.ReferenceOTU14859	0	0	1	0	0	0	0	k__Fungi
New.CleanUp.ReferenceOTU14863	0	9	0	0	1	1	0	k__Fungi
New.CleanUp.ReferenceOTU14864	1	0	0	0	0	0	0	k__Fungi; p__Basidiomycota; c__Agaricomycetes; o__Polyporales; f__Polyporaceae; g__Trametes; s__Trametes versicolor
New.CleanUp.ReferenceOTU14865	0	0	5	0	0	0	0	k__Fungi
New.CleanUp.ReferenceOTU14867	1	0	0	0	0	0	1	k__Fungi; p__Ascomycota; c__Eurotiomycetes; o__Eurotiales; f__Trichocomaceae; g__Aspergillus; s__Aspergillus ochraceus
New.CleanUp.ReferenceOTU1487	0	0	0	0	0	1	0	k__Fungi; p__Basidiomycota; c__Agaricomycetes; o__Russulales; f__Peniophoraceae; g__Peniophora
New.CleanUp.ReferenceOTU14871	0	0	0	0	0	1	0	k__Fungi; p__Ascomycota; c__Eurotiomycetes; o__Eurotiales; f__Trichocomaceae; g__Aspergillus; s__Aspergillus ochraceus
New.CleanUp.ReferenceOTU1488	0	0	0	1	0	0	0	k__Fungi; p__Ascomycota; c__Eurotiomycetes; o__Eurotiales; f__Trichocomaceae; g__Aspergillus; s__Aspergillus ochraceus
New.CleanUp.ReferenceOTU14881	0	0	1	0	0	0	0	k__Fungi
New.CleanUp.ReferenceOTU14883	0	0	0	0	0	1	0	k__Fungi; p__Basidiomycota; c__Agaricomycetes; o__Polyporales; f__Meruliaceae; g__Bjerkandera; s__Bjerkandera sp
New.CleanUp.ReferenceOTU14887	0	0	0	0	0	0	1	k__Fungi; p__Ascomycota; c__Eurotiomycetes; o__Eurotiales; f__Trichocomaceae; g__Aspergillus; s__Aspergillus ochraceus
New.CleanUp.ReferenceOTU149	5	1	31	3	1	5	1	k__Fungi; p__Basidiomycota; c__Agaricomycetes; o__Polyporales; f__Polyporaceae; g__Trametes; s__Trametes versicolor
New.CleanUp.ReferenceOTU14909	0	0	0	1	0	0	0	k__Fungi; p__Ascomycota; c__Eurotiomycetes; o__Eurotiales; f__Trichocomaceae; g__Aspergillus; s__Aspergillus ochraceus
New.CleanUp.ReferenceOTU14911	0	0	0	0	0	1	0	k__Fungi; p__Basidiomycota; c__Agaricomycetes; o__Polyporales; f__Meruliaceae; g__Bjerkandera
New.CleanUp.ReferenceOTU14913	0	0	1	0	0	0	0	k__Fungi; p__Basidiomycota; c__Agaricomycetes; o__Russulales; f__Peniophoraceae; g__Peniophora; s__Peniophora incarnata
New.CleanUp.ReferenceOTU14914	2	0	0	0	0	0	0	k__Fungi; p__Ascomycota; c__unidentified; o__unidentified; f__unidentified; g__unidentified; s__leaf litter ascomycete strain its367
New.CleanUp.ReferenceOTU1493	0	0	1	0	0	0	0	k__Fungi; p__Ascomycota; c__Dothideomycetes; o__Pleosporales; f__unidentified; g__unidentified; s__Pleosporales sp
New.CleanUp.ReferenceOTU14933	1	0	0	0	0	0	0	k__Fungi; p__Basidiomycota; c__Agaricomycetes; o__Polyporales; f__Polyporaceae; g__Trametes; s__Trametes versicolor
New.CleanUp.ReferenceOTU14952	0	0	1	0	0	0	0	k__Fungi; p__Basidiomycota; c__Agaricomycetes; o__Russulales; f__Peniophoraceae
New.CleanUp.ReferenceOTU14955	1	0	1	0	0	0	0	k__Fungi; p__Basidiomycota; c__Agaricomycetes; o__Polyporales; f__Polyporaceae; g__Trametes; s__Trametes versicolor
New.CleanUp.ReferenceOTU14962	0	0	0	0	0	1	0	k__Fungi; p__Basidiomycota; c__Agaricomycetes; o__Polyporales; f__Meruliaceae; g__Bjerkandera
New.CleanUp.ReferenceOTU14980	0	0	2	0	0	0	0	k__Fungi; p__Ascomycota; c__Eurotiomycetes; o__Eurotiales; f__Trichocomaceae; g__Aspergillus; s__Aspergillus ochraceus
New.CleanUp.ReferenceOTU14982	0	0	0	0	0	0	1	k__Fungi; p__Ascomycota; c__Eurotiomycetes; o__Eurotiales; f__Trichocomaceae; g__Aspergillus; s__Aspergillus ochraceus
New.CleanUp.ReferenceOTU14989	0	0	1	0	0	0	0	k__Fungi; p__Ascomycota; c__Dothideomycetes; o__Pleosporales; f__unidentified; g__unidentified; s__Pleosporales sp
New.CleanUp.ReferenceOTU1499	0	0	1	0	0	0	0	k__Fungi; p__Basidiomycota; c__Agaricomycetes
New.CleanUp.ReferenceOTU14992	0	0	0	0	1	0	0	k__Fungi; p__Basidiomycota; c__Microbotryomycetes; o__Sporidiobolales; f__Incertae sedis
New.CleanUp.ReferenceOTU15004	8	13	28	21	16	38	40	k__Fungi; p__Ascomycota; c__Eurotiomycetes; o__Eurotiales; f__Trichocomaceae; g__Aspergillus; s__Aspergillus ochraceus
New.CleanUp.ReferenceOTU15005	0	0	1	2	0	1	0	k__Fungi; p__Ascomycota; c__Eurotiomycetes; o__Eurotiales; f__Trichocomaceae; g__Aspergillus; s__Aspergillus ochraceus
New.CleanUp.ReferenceOTU15006	0	0	1	0	0	0	0	k__Fungi; p__Ascomycota; c__Dothideomycetes; o__Capnodiales; f__Davidiellaceae
New.CleanUp.ReferenceOTU15022	0	0	1	0	0	0	0	k__Fungi
New.CleanUp.ReferenceOTU15034	0	0	1	0	0	0	0	k__Fungi; p__Ascomycota; c__Eurotiomycetes; o__Eurotiales; f__Trichocomaceae; g__Aspergillus; s__Aspergillus ochraceus
New.CleanUp.ReferenceOTU15039	0	0	1	0	0	0	0	k__Fungi; p__Basidiomycota; c__Agaricomycetes; o__Polyporales; f__Polyporaceae; g__Trametes; s__Trametes versicolor
New.CleanUp.ReferenceOTU15044	0	1	0	1	0	1	1	k__Fungi; p__Ascomycota; c__Eurotiomycetes; o__Eurotiales; f__Trichocomaceae; g__Aspergillus; s__Aspergillus ochraceus
New.CleanUp.ReferenceOTU1505	0	0	1	0	0	0	0	k__Fungi; p__Ascomycota; c__Dothideomycetes; o__Pleosporales; f__unidentified; g__unidentified; s__Pleosporales sp
New.CleanUp.ReferenceOTU15057	0	0	0	0	1	0	0	k__Fungi; p__Ascomycota; c__Eurotiomycetes; o__Eurotiales; f__Trichocomaceae; g__Aspergillus; s__Aspergillus ochraceus
New.CleanUp.ReferenceOTU15060	0	0	0	0	0	1	0	k__Fungi
New.CleanUp.ReferenceOTU15064	1	0	0	0	0	0	0	k__Fungi; p__Basidiomycota; c__Agaricomycetes; o__Polyporales; f__Polyporaceae; g__Trametes; s__Trametes versicolor
New.CleanUp.ReferenceOTU15065	0	0	1	0	0	0	0	k__Fungi
New.CleanUp.ReferenceOTU15069	0	0	1	0	0	0	0	k__Fungi; p__Ascomycota; c__Eurotiomycetes; o__Eurotiales; f__Trichocomaceae; g__Aspergillus; s__Aspergillus ochraceus
New.CleanUp.ReferenceOTU15076	0	0	0	0	0	1	0	k__Fungi; p__Ascomycota; c__Eurotiomycetes; o__Eurotiales; f__Trichocomaceae; g__Aspergillus; s__Aspergillus ochraceus
New.CleanUp.ReferenceOTU15092	0	0	0	0	0	1	0	k__Fungi; p__Ascomycota; c__Eurotiomycetes; o__Eurotiales; f__Trichocomaceae; g__Aspergillus; s__Aspergillus ochraceus
New.CleanUp.ReferenceOTU15109	0	0	1	0	0	0	0	k__Fungi; p__Basidiomycota; c__Agaricomycetes
New.CleanUp.ReferenceOTU15111	0	0	0	1	0	0	0	k__Fungi; p__Ascomycota; c__Eurotiomycetes; o__Eurotiales; f__Trichocomaceae; g__Aspergillus; s__Aspergillus ochraceus
New.CleanUp.ReferenceOTU15118	1	0	0	0	0	0	0	k__Fungi; p__Basidiomycota; c__Agaricomycetes; o__Agaricales; f__Schizophyllaceae; g__Schizophyllum; s__Schizophyllum commune
New.CleanUp.ReferenceOTU1513	0	0	1	0	0	0	0	k__Fungi; p__Ascomycota; c__Dothideomycetes; o__Pleosporales; f__unidentified; g__unidentified; s__Pleosporales sp
New.CleanUp.ReferenceOTU1514	0	0	1	0	0	0	0	k__Fungi; p__Ascomycota; c__Eurotiomycetes; o__Eurotiales; f__Trichocomaceae; g__Aspergillus; s__Aspergillus ochraceus
New.CleanUp.ReferenceOTU15141	0	0	1	0	0	0	0	k__Fungi; p__Ascomycota; c__Dothideomycetes; o__Pleosporales; f__unidentified; g__unidentified; s__Pleosporales sp
New.CleanUp.ReferenceOTU15149	1	0	0	0	0	0	0	k__Fungi; p__Basidiomycota; c__Agaricomycetes; o__Polyporales; f__Polyporaceae; g__Trametes; s__Trametes versicolor
New.CleanUp.ReferenceOTU1515	0	0	2	0	1	5	0	k__Fungi; p__Ascomycota; c__Eurotiomycetes; o__Eurotiales; f__Trichocomaceae; g__Aspergillus; s__Aspergillus ochraceus
New.CleanUp.ReferenceOTU15155	0	0	0	0	0	0	1	k__Fungi; p__Basidiomycota; c__Agaricomycetes; o__Polyporales; f__Polyporaceae; g__Trametes; s__Trametes versicolor
New.CleanUp.ReferenceOTU15161	1	0	0	0	0	0	0	k__Fungi; p__Ascomycota; c__Eurotiomycetes; o__Eurotiales; f__Trichocomaceae; g__Aspergillus; s__Aspergillus ochraceus
New.CleanUp.ReferenceOTU15165	0	0	0	0	0	1	0	k__Fungi; p__Basidiomycota; c__Agaricomycetes
New.CleanUp.ReferenceOTU15166	0	0	3	0	0	0	0	k__Fungi; p__Basidiomycota; c__Agaricomycetes; o__Polyporales; f__Polyporaceae; g__Trametes; s__Trametes versicolor
New.CleanUp.ReferenceOTU15172	0	0	0	1	0	0	0	k__Fungi; p__Basidiomycota; c__Wallemiomycetes; o__Wallemiales; f__Wallemiaceae; g__Wallemia
New.CleanUp.ReferenceOTU15174	4	0	0	0	0	0	0	k__Fungi; p__Ascomycota; c__unidentified; o__unidentified; f__unidentified; g__unidentified; s__leaf litter ascomycete strain its367
New.CleanUp.ReferenceOTU15177	0	0	0	0	0	0	1	k__Fungi; p__Ascomycota; c__Eurotiomycetes; o__Eurotiales; f__Trichocomaceae; g__Aspergillus; s__Aspergillus ochraceus
New.CleanUp.ReferenceOTU1518	1	0	0	0	0	0	0	k__Fungi; p__Basidiomycota; c__Agaricomycetes; o__Polyporales; f__Polyporaceae; g__Trametes; s__Trametes versicolor
New.CleanUp.ReferenceOTU15187	0	1	0	0	0	0	0	k__Fungi; p__Ascomycota; c__Dothideomycetes; o__Pleosporales; f__unidentified; g__unidentified; s__Pleosporales sp
New.CleanUp.ReferenceOTU15188	0	0	0	0	0	1	1	k__Fungi; p__Ascomycota; c__Eurotiomycetes; o__Eurotiales; f__Trichocomaceae; g__Aspergillus; s__Aspergillus ochraceus
New.CleanUp.ReferenceOTU15192	0	0	1	0	0	2	0	k__Fungi; p__Ascomycota; c__Eurotiomycetes; o__Eurotiales; f__Trichocomaceae; g__Aspergillus; s__Aspergillus ochraceus
New.CleanUp.ReferenceOTU15196	0	0	0	0	0	1	0	k__Fungi; p__Basidiomycota; c__Agaricomycetes; o__Polyporales; f__Meruliaceae; g__Bjerkandera; s__Bjerkandera sp
New.CleanUp.ReferenceOTU1520	0	0	1	0	0	0	0	k__Fungi; p__Ascomycota
New.CleanUp.ReferenceOTU15206	0	0	1	0	0	0	2	k__Fungi; p__Basidiomycota; c__Agaricomycetes; o__Russulales; f__unidentified; g__unidentified; s__Russulales sp
New.CleanUp.ReferenceOTU15209	0	0	0	0	0	1	0	k__Fungi; p__Basidiomycota; c__Agaricomycetes; o__Polyporales; f__Meruliaceae; g__Bjerkandera
New.CleanUp.ReferenceOTU15211	0	0	1	0	0	0	0	k__Fungi; p__Ascomycota; c__Eurotiomycetes; o__Eurotiales; f__Trichocomaceae; g__Aspergillus; s__Aspergillus ochraceus
New.CleanUp.ReferenceOTU15235	0	0	0	0	0	2	0	k__Fungi; p__Basidiomycota; c__Agaricomycetes; o__Russulales; f__Stereaceae
New.CleanUp.ReferenceOTU1525	0	0	1	0	0	0	0	k__Fungi; p__Basidiomycota; c__Agaricomycetes; o__Polyporales; f__Meruliaceae; g__Bjerkandera; s__Bjerkandera sp
New.CleanUp.ReferenceOTU15256	0	0	0	1	0	0	0	k__Fungi; p__Ascomycota; c__Eurotiomycetes; o__Eurotiales; f__Trichocomaceae; g__Aspergillus; s__Aspergillus ochraceus
New.CleanUp.ReferenceOTU15261	0	0	0	0	0	1	0	k__Fungi; p__Ascomycota; c__Eurotiomycetes; o__Eurotiales; f__Trichocomaceae; g__Aspergillus; s__Aspergillus ochraceus
New.CleanUp.ReferenceOTU15262	2	0	0	0	0	0	0	k__Fungi; p__Basidiomycota; c__Agaricomycetes; o__Polyporales; f__Polyporaceae; g__Trametes; s__Trametes versicolor
New.CleanUp.ReferenceOTU15274	1	0	0	0	0	0	0	k__Fungi; p__Basidiomycota; c__Wallemiomycetes; o__Wallemiales; f__Wallemiaceae; g__Wallemia
New.CleanUp.ReferenceOTU15307	0	0	0	0	0	1	0	k__Fungi; p__Ascomycota; c__Eurotiomycetes; o__Eurotiales; f__Trichocomaceae; g__Aspergillus; s__Aspergillus ochraceus
New.CleanUp.ReferenceOTU15308	0	0	0	0	0	0	1	k__Fungi; p__Ascomycota; c__Eurotiomycetes; o__Eurotiales; f__Trichocomaceae; g__Aspergillus; s__Aspergillus ochraceus
New.CleanUp.ReferenceOTU1534	0	1	1	0	0	0	0	k__Fungi
New.CleanUp.ReferenceOTU15346	0	0	0	0	0	1	0	k__Fungi; p__Ascomycota; c__Dothideomycetes; o__Pleosporales; f__unidentified; g__unidentified; s__Pleosporales sp
New.CleanUp.ReferenceOTU15351	0	0	1	0	0	0	0	k__Fungi; p__Basidiomycota; c__Agaricomycetes; o__Russulales; f__unidentified; g__unidentified; s__Russulales sp
New.CleanUp.ReferenceOTU15361	0	0	1	0	0	0	0	k__Fungi
New.CleanUp.ReferenceOTU15366	0	0	1	0	0	0	0	k__Fungi
New.CleanUp.ReferenceOTU15384	0	0	1	0	0	0	0	k__Fungi; p__Basidiomycota; c__Agaricomycetes; o__Polyporales; f__Polyporaceae; g__Trametes; s__Trametes versicolor
New.CleanUp.ReferenceOTU15389	0	0	0	0	0	1	0	k__Fungi
New.CleanUp.ReferenceOTU15391	0	0	0	0	0	1	0	k__Fungi; p__Basidiomycota; c__Agaricomycetes; o__Polyporales; f__Meruliaceae; g__Bjerkandera; s__Bjerkandera sp
New.CleanUp.ReferenceOTU15395	1	0	0	0	0	0	0	k__Fungi; p__Ascomycota; c__unidentified; o__unidentified; f__unidentified; g__unidentified; s__leaf litter ascomycete strain its367
New.CleanUp.ReferenceOTU15397	0	0	1	0	0	0	0	k__Fungi; p__Ascomycota; c__Dothideomycetes; o__Pleosporales; f__unidentified; g__unidentified; s__Pleosporales sp
New.CleanUp.ReferenceOTU15404	0	0	0	0	1	0	0	k__Fungi; p__Ascomycota; c__Sordariomycetes
New.CleanUp.ReferenceOTU15410	0	0	3	0	0	0	0	k__Fungi; p__unidentified; c__unidentified; o__unidentified; f__unidentified; g__unidentified; s__uncultured fungus
New.CleanUp.ReferenceOTU15413	0	0	1	0	0	0	0	k__Fungi
New.CleanUp.ReferenceOTU15414	2	0	0	0	0	0	0	k__Fungi; p__Ascomycota; c__unidentified; o__unidentified; f__unidentified; g__unidentified; s__leaf litter ascomycete strain its367
New.CleanUp.ReferenceOTU15427	0	0	0	0	0	0	1	k__Fungi; p__Ascomycota; c__Eurotiomycetes; o__Eurotiales; f__Trichocomaceae; g__Aspergillus; s__Aspergillus ochraceus
New.CleanUp.ReferenceOTU15433	1	0	0	0	1	0	0	k__Fungi; p__Basidiomycota; c__Agaricomycetes; o__Polyporales; f__Polyporaceae
New.CleanUp.ReferenceOTU15443	0	1	0	0	0	0	0	k__Fungi; p__Ascomycota; c__Eurotiomycetes; o__Eurotiales; f__Trichocomaceae; g__Aspergillus; s__Aspergillus ochraceus
New.CleanUp.ReferenceOTU15446	1	0	0	0	0	0	0	k__Fungi; p__Basidiomycota; c__Agaricomycetes; o__Polyporales; f__Polyporaceae; g__Trametes
New.CleanUp.ReferenceOTU15451	0	0	1	0	0	0	0	k__Fungi
New.CleanUp.ReferenceOTU15457	0	1	0	0	0	0	0	k__Fungi; p__Ascomycota; c__Dothideomycetes
New.CleanUp.ReferenceOTU1546	34	2	2	1	0	1	0	k__Fungi; p__Basidiomycota; c__Agaricomycetes; o__Polyporales; f__Polyporaceae; g__Trametes; s__Trametes versicolor
New.CleanUp.ReferenceOTU15462	0	0	0	0	0	2	3	k__Fungi; p__Ascomycota; c__Eurotiomycetes; o__Eurotiales; f__Trichocomaceae; g__Aspergillus; s__Aspergillus ochraceus
New.CleanUp.ReferenceOTU15474	0	0	1	0	0	0	0	k__Fungi; p__Basidiomycota; c__Agaricomycetes; o__Russulales; f__Stereaceae; g__Stereum
New.CleanUp.ReferenceOTU15478	0	0	2	0	0	0	0	k__Fungi; p__Basidiomycota; c__Agaricomycetes
New.CleanUp.ReferenceOTU15482	0	0	0	0	1	0	0	k__Fungi; p__Basidiomycota; c__Agaricomycetes; o__Russulales; f__Peniophoraceae; g__Peniophora; s__Peniophora aurantiaca
New.CleanUp.ReferenceOTU15484	0	0	1	0	0	1	0	k__Fungi; p__Basidiomycota; c__Agaricomycetes; o__Polyporales; f__Meruliaceae; g__Bjerkandera; s__Bjerkandera sp
New.CleanUp.ReferenceOTU15493	0	0	1	0	0	0	0	k__Fungi; p__Basidiomycota; c__Agaricomycetes; o__Polyporales; f__Meruliaceae; g__Bjerkandera; s__Bjerkandera sp
New.CleanUp.ReferenceOTU15511	0	0	1	0	0	0	0	k__Fungi; p__Ascomycota; c__Dothideomycetes; o__Pleosporales; f__unidentified; g__unidentified; s__Pleosporales sp
New.CleanUp.ReferenceOTU15526	1	0	0	0	0	0	0	k__Fungi; p__Ascomycota; c__Eurotiomycetes; o__Eurotiales; f__Trichocomaceae; g__Aspergillus; s__Aspergillus ochraceus
New.CleanUp.ReferenceOTU15527	0	0	0	0	0	0	1	k__Fungi; p__Ascomycota; c__Eurotiomycetes; o__Eurotiales; f__Trichocomaceae; g__Aspergillus; s__Aspergillus ochraceus
New.CleanUp.ReferenceOTU15547	0	0	0	0	0	0	1	k__Fungi; p__Ascomycota; c__Eurotiomycetes; o__Eurotiales; f__Trichocomaceae; g__Aspergillus; s__Aspergillus ochraceus
New.CleanUp.ReferenceOTU15549	0	1	0	0	0	0	0	k__Fungi; p__Ascomycota; c__Eurotiomycetes; o__Eurotiales; f__Trichocomaceae; g__Aspergillus; s__Aspergillus granulosus
New.CleanUp.ReferenceOTU1555	0	0	0	0	0	1	0	k__Fungi; p__Basidiomycota; c__Agaricomycetes
New.CleanUp.ReferenceOTU15563	0	0	1	0	0	0	0	k__Fungi; p__Basidiomycota; c__Agaricomycetes; o__Polyporales; f__Meruliaceae; g__Bjerkandera; s__Bjerkandera sp
New.CleanUp.ReferenceOTU15567	0	0	1	0	0	0	0	k__Fungi; p__Ascomycota; c__Eurotiomycetes; o__Eurotiales; f__Trichocomaceae; g__Aspergillus; s__Aspergillus ochraceus
New.CleanUp.ReferenceOTU15577	0	0	1	0	0	0	0	k__Fungi
New.CleanUp.ReferenceOTU15579	0	0	0	0	1	0	0	k__Fungi; p__Basidiomycota; c__Agaricomycetes; o__Russulales; f__Peniophoraceae
New.CleanUp.ReferenceOTU15582	0	0	0	0	0	1	0	k__Fungi; p__Ascomycota; c__Eurotiomycetes; o__Eurotiales; f__Trichocomaceae; g__Aspergillus
New.CleanUp.ReferenceOTU15595	0	0	1	0	0	0	0	k__Fungi; p__Ascomycota; c__Eurotiomycetes; o__Eurotiales; f__Trichocomaceae; g__Aspergillus
New.CleanUp.ReferenceOTU15598	0	0	2	0	0	0	0	k__Fungi; p__Ascomycota; c__Dothideomycetes; o__Pleosporales; f__unidentified; g__unidentified; s__Pleosporales sp
New.CleanUp.ReferenceOTU15605	0	0	1	0	0	0	0	k__Fungi; p__Basidiomycota; c__Agaricomycetes
New.CleanUp.ReferenceOTU15607	0	0	1	0	0	0	0	k__Fungi; p__Ascomycota; c__Dothideomycetes; o__Pleosporales; f__unidentified; g__unidentified; s__Pleosporales sp
New.CleanUp.ReferenceOTU15609	0	0	3	0	0	0	0	k__Fungi; p__Ascomycota; c__Dothideomycetes; o__Pleosporales; f__unidentified; g__unidentified; s__Pleosporales sp
New.CleanUp.ReferenceOTU15610	1	0	0	0	0	0	0	k__Fungi; p__Basidiomycota; c__Agaricomycetes; o__Polyporales; f__Polyporaceae; g__Trametes
New.CleanUp.ReferenceOTU15611	0	0	1	0	0	0	0	k__Fungi; p__Basidiomycota; c__Agaricomycetes; o__Polyporales; f__Polyporaceae; g__Trametes; s__Trametes versicolor
New.CleanUp.ReferenceOTU15612	0	0	0	0	0	1	0	k__Fungi; p__Basidiomycota; c__Agaricomycetes; o__Polyporales; f__Polyporaceae; g__Trametes; s__Trametes versicolor
New.CleanUp.ReferenceOTU15621	0	0	1	0	0	0	0	k__Fungi; p__Basidiomycota; c__Agaricomycetes; o__Polyporales; f__Meruliaceae; g__Bjerkandera
New.CleanUp.ReferenceOTU1563	0	0	0	0	0	1	0	k__Fungi; p__Ascomycota; c__Eurotiomycetes; o__Eurotiales; f__Trichocomaceae; g__Aspergillus; s__Aspergillus ochraceus
New.CleanUp.ReferenceOTU15630	0	0	0	0	0	1	0	k__Fungi; p__Ascomycota; c__Eurotiomycetes; o__Eurotiales; f__Trichocomaceae; g__Aspergillus; s__Aspergillus ochraceus
New.CleanUp.ReferenceOTU15631	0	0	0	0	1	0	0	k__Fungi
New.CleanUp.ReferenceOTU15633	0	0	0	0	0	0	1	k__Fungi; p__Ascomycota; c__Eurotiomycetes; o__Eurotiales; f__Trichocomaceae; g__Aspergillus; s__Aspergillus ochraceus
New.CleanUp.ReferenceOTU1564	0	0	0	0	0	1	0	k__Fungi; p__Basidiomycota; c__Agaricomycetes; o__Polyporales; f__Meruliaceae; g__Bjerkandera; s__Bjerkandera sp
New.CleanUp.ReferenceOTU15642	0	0	2	1	0	6	2	k__Fungi; p__Ascomycota; c__Eurotiomycetes; o__Eurotiales; f__Trichocomaceae; g__Aspergillus; s__Aspergillus ochraceus
New.CleanUp.ReferenceOTU1565	0	0	2	0	0	0	0	k__Fungi
New.CleanUp.ReferenceOTU15653	0	0	6	2	0	2	0	k__Fungi; p__Ascomycota; c__Eurotiomycetes; o__Eurotiales; f__Trichocomaceae; g__Aspergillus; s__Aspergillus ochraceus
New.CleanUp.ReferenceOTU15661	0	0	1	0	0	0	0	k__Fungi; p__Ascomycota; c__Dothideomycetes; o__Pleosporales; f__unidentified; g__unidentified; s__Pleosporales sp
New.CleanUp.ReferenceOTU15662	1	0	0	0	0	0	0	k__Fungi; p__Basidiomycota; c__Agaricomycetes; o__Polyporales; f__Polyporaceae; g__Trametes; s__Trametes versicolor
New.CleanUp.ReferenceOTU15682	0	0	0	0	1	0	0	k__Fungi; p__Ascomycota; c__Eurotiomycetes; o__Eurotiales; f__Trichocomaceae; g__Aspergillus; s__Aspergillus ochraceus
New.CleanUp.ReferenceOTU15698	0	0	0	0	0	1	0	k__Fungi; p__Ascomycota; c__Eurotiomycetes; o__Eurotiales; f__Trichocomaceae; g__Aspergillus; s__Aspergillus ochraceus
New.CleanUp.ReferenceOTU157	0	0	0	0	0	1	0	k__Fungi; p__Basidiomycota; c__Agaricomycetes; o__Polyporales; f__Meruliaceae; g__Bjerkandera; s__Bjerkandera sp
New.CleanUp.ReferenceOTU15700	0	0	0	0	0	1	0	k__Fungi; p__Ascomycota; c__Eurotiomycetes; o__Eurotiales; f__Trichocomaceae; g__Aspergillus; s__Aspergillus ochraceus
New.CleanUp.ReferenceOTU15701	0	0	1	0	0	0	0	k__Fungi; p__Basidiomycota; c__Agaricomycetes; o__Polyporales; f__Polyporaceae; g__Trametes; s__Trametes versicolor
New.CleanUp.ReferenceOTU1571	0	1	4	0	0	0	0	k__Fungi; p__Basidiomycota; c__Agaricomycetes; o__Polyporales; f__Meruliaceae; g__Bjerkandera; s__Bjerkandera sp
New.CleanUp.ReferenceOTU15732	0	0	0	0	0	1	0	k__Fungi; p__Ascomycota; c__Eurotiomycetes; o__Eurotiales; f__Trichocomaceae; g__Aspergillus
New.CleanUp.ReferenceOTU15741	0	0	1	0	0	0	0	k__Fungi; p__Ascomycota; c__Dothideomycetes; o__Pleosporales; f__unidentified; g__unidentified; s__Pleosporales sp
New.CleanUp.ReferenceOTU1575	0	1	0	0	0	0	0	k__Fungi; p__Ascomycota; c__Sordariomycetes; o__Hypocreales; f__Incertae sedis; g__Stachybotrys
New.CleanUp.ReferenceOTU15764	0	0	0	0	1	0	0	k__Fungi; p__Ascomycota; c__Eurotiomycetes; o__Eurotiales; f__Trichocomaceae; g__Aspergillus; s__Aspergillus ochraceus
New.CleanUp.ReferenceOTU1577	0	0	0	0	0	0	1	k__Fungi; p__Basidiomycota; c__Agaricomycetes; o__Polyporales; f__Polyporaceae; g__Trametes; s__Trametes versicolor
New.CleanUp.ReferenceOTU15780	0	0	1	0	0	1	0	k__Fungi; p__Basidiomycota; c__Agaricomycetes; o__Hymenochaetales; f__Hymenochaetaceae; g__Inonotus; s__Inonotus hispidus
New.CleanUp.ReferenceOTU15782	0	0	1	0	0	0	0	k__Fungi; p__Ascomycota; c__Dothideomycetes; o__Pleosporales; f__unidentified; g__unidentified; s__Pleosporales sp
New.CleanUp.ReferenceOTU15789	0	0	0	1	0	0	0	k__Fungi; p__Ascomycota; c__Eurotiomycetes; o__Eurotiales; f__Trichocomaceae; g__Aspergillus; s__Aspergillus ochraceus
New.CleanUp.ReferenceOTU15790	1	0	0	0	0	1	0	k__Fungi; p__Ascomycota; c__unidentified; o__unidentified; f__unidentified; g__unidentified; s__leaf litter ascomycete strain its367
New.CleanUp.ReferenceOTU15793	1	0	0	0	0	0	0	k__Fungi; p__Basidiomycota; c__Agaricomycetes; o__Polyporales; f__Polyporaceae; g__Trametes; s__Trametes versicolor
New.CleanUp.ReferenceOTU15798	0	1	0	0	0	0	0	k__Fungi; p__Basidiomycota; c__Agaricomycetes; o__Polyporales; f__Polyporaceae; g__Trametes; s__Trametes versicolor
New.CleanUp.ReferenceOTU15803	0	0	1	0	0	0	0	k__Fungi; p__Ascomycota; c__Eurotiomycetes; o__Eurotiales; f__Trichocomaceae; g__Aspergillus; s__Aspergillus ochraceus
New.CleanUp.ReferenceOTU15810	1	0	0	0	0	0	0	k__Fungi; p__Basidiomycota; c__Agaricomycetes; o__Polyporales; f__Polyporaceae; g__Trametes; s__Trametes versicolor
New.CleanUp.ReferenceOTU15813	0	0	0	1	0	0	0	k__Fungi; p__Ascomycota; c__unidentified; o__unidentified; f__unidentified; g__unidentified; s__leaf litter ascomycete strain its367
New.CleanUp.ReferenceOTU15825	1	0	0	0	0	0	0	k__Fungi; p__Basidiomycota; c__Agaricomycetes; o__Polyporales; f__Polyporaceae; g__Trametes; s__Trametes versicolor
New.CleanUp.ReferenceOTU1583	0	0	0	0	0	1	0	k__Fungi; p__Basidiomycota; c__Agaricomycetes; o__Polyporales; f__Meruliaceae; g__Bjerkandera; s__Bjerkandera sp
New.CleanUp.ReferenceOTU15836	0	0	1	0	0	0	0	k__Fungi; p__Ascomycota; c__Dothideomycetes; o__Pleosporales; f__Pleosporaceae; g__Alternaria
New.CleanUp.ReferenceOTU15837	0	0	0	1	0	0	0	k__Fungi; p__Basidiomycota; c__Agaricomycetes; o__Polyporales; f__Phanerochaetaceae; g__Ceriporiopsis; s__Ceriporiopsis gilvescens
New.CleanUp.ReferenceOTU15845	1	0	0	0	0	0	0	k__Fungi; p__Ascomycota; c__Sordariomycetes; o__Hypocreales; f__Nectriaceae
New.CleanUp.ReferenceOTU15847	0	0	1	0	0	0	0	k__Fungi; p__Basidiomycota; c__Agaricomycetes; o__Russulales; f__unidentified; g__unidentified; s__Russulales sp
New.CleanUp.ReferenceOTU15854	0	0	0	0	0	0	1	k__Fungi; p__Ascomycota; c__Eurotiomycetes; o__Eurotiales; f__Trichocomaceae; g__Aspergillus; s__Aspergillus ochraceus
New.CleanUp.ReferenceOTU15864	0	0	0	0	0	1	0	k__Fungi; p__Ascomycota; c__Eurotiomycetes; o__Eurotiales; f__Trichocomaceae; g__Aspergillus; s__Aspergillus ochraceus
New.CleanUp.ReferenceOTU15871	0	0	0	0	0	1	0	k__Fungi; p__Basidiomycota; c__Agaricomycetes; o__Polyporales; f__Meruliaceae; g__Bjerkandera
New.CleanUp.ReferenceOTU15878	0	0	1	0	0	0	0	k__Fungi; p__Basidiomycota; c__Agaricomycetes; o__Polyporales; f__Polyporaceae; g__Trametes; s__Trametes versicolor
New.CleanUp.ReferenceOTU15879	0	0	0	0	1	0	0	k__Fungi; p__Ascomycota; c__unidentified; o__unidentified; f__unidentified; g__unidentified; s__leaf litter ascomycete strain its367
New.CleanUp.ReferenceOTU15893	0	0	0	0	0	1	0	k__Fungi; p__Basidiomycota; c__Agaricomycetes; o__Russulales; f__Stereaceae
New.CleanUp.ReferenceOTU15895	0	0	0	0	0	0	1	k__Fungi; p__Ascomycota; c__unidentified; o__unidentified; f__unidentified; g__unidentified; s__leaf litter ascomycete strain its367
New.CleanUp.ReferenceOTU15901	0	0	1	0	0	0	0	k__Fungi; p__Basidiomycota; c__Agaricomycetes; o__Polyporales; f__Meruliaceae; g__Bjerkandera; s__Bjerkandera sp
New.CleanUp.ReferenceOTU15905	0	0	0	0	0	1	0	k__Fungi; p__Basidiomycota; c__Agaricomycetes; o__Polyporales; f__Meruliaceae; g__Bjerkandera
New.CleanUp.ReferenceOTU15909	0	0	0	0	0	1	0	k__Fungi; p__Ascomycota; c__Eurotiomycetes; o__Eurotiales; f__Trichocomaceae; g__Aspergillus; s__Aspergillus ochraceus
New.CleanUp.ReferenceOTU15910	0	0	0	0	0	0	1	k__Fungi; p__Ascomycota; c__Eurotiomycetes; o__Eurotiales; f__Trichocomaceae; g__Aspergillus; s__Aspergillus ochraceus
New.CleanUp.ReferenceOTU15920	0	0	1	0	0	0	0	k__Fungi; p__Ascomycota; c__Dothideomycetes; o__Pleosporales; f__unidentified; g__unidentified; s__Pleosporales sp
New.CleanUp.ReferenceOTU15928	0	0	1	0	0	0	0	k__Fungi; p__Basidiomycota; c__Agaricomycetes; o__Polyporales; f__Meruliaceae; g__Bjerkandera; s__Bjerkandera sp
New.CleanUp.ReferenceOTU15930	0	0	1	0	0	0	0	k__Fungi; p__Ascomycota; c__Eurotiomycetes; o__Eurotiales; f__Trichocomaceae; g__Aspergillus; s__Aspergillus ochraceus
New.CleanUp.ReferenceOTU15936	0	0	1	0	0	0	0	k__Fungi; p__Basidiomycota; c__Agaricomycetes; o__Russulales; f__Peniophoraceae
New.CleanUp.ReferenceOTU15941	1	0	0	0	0	0	0	k__Fungi; p__Basidiomycota; c__Agaricomycetes; o__Polyporales; f__Polyporaceae; g__Trametes
New.CleanUp.ReferenceOTU15942	0	0	1	0	0	0	0	k__Fungi; p__Basidiomycota; c__Agaricomycetes; o__Polyporales; f__Meruliaceae; g__Bjerkandera; s__Bjerkandera sp
New.CleanUp.ReferenceOTU15944	2	0	0	0	0	0	0	k__Fungi; p__Basidiomycota; c__Agaricomycetes; o__Polyporales; f__Polyporaceae; g__Trametes
New.CleanUp.ReferenceOTU15954	2	0	0	0	0	0	0	k__Fungi; p__Basidiomycota; c__Agaricomycetes; o__Polyporales; f__Polyporaceae; g__Trametes; s__Trametes versicolor
New.CleanUp.ReferenceOTU15958	0	0	0	0	0	0	2	k__Fungi; p__Ascomycota; c__Eurotiomycetes; o__Eurotiales; f__Trichocomaceae; g__Aspergillus; s__Aspergillus ochraceus
New.CleanUp.ReferenceOTU15963	0	0	1	0	0	0	0	k__Fungi; p__Ascomycota; c__Eurotiomycetes; o__Eurotiales; f__Trichocomaceae; g__Aspergillus; s__Aspergillus ochraceus
New.CleanUp.ReferenceOTU15969	0	0	3	0	0	0	0	k__Fungi; p__Basidiomycota; c__Agaricomycetes; o__Polyporales; f__Polyporaceae; g__Trametes; s__Trametes versicolor
New.CleanUp.ReferenceOTU15971	0	0	1	0	0	0	0	k__Fungi; p__Basidiomycota; c__Agaricomycetes; o__Polyporales; f__Polyporaceae; g__Trametes; s__Trametes versicolor
New.CleanUp.ReferenceOTU15977	0	0	0	0	0	0	1	k__Fungi; p__Ascomycota; c__Eurotiomycetes; o__Eurotiales; f__Trichocomaceae; g__Aspergillus; s__Aspergillus ochraceus
New.CleanUp.ReferenceOTU1598	2	2	8	0	1	0	0	k__Fungi; p__Ascomycota; c__Dothideomycetes; o__Incertae sedis; f__Myxotrichaceae; g__Gymnostellatospora
New.CleanUp.ReferenceOTU15987	2	0	0	0	0	0	0	k__Fungi; p__Ascomycota; c__unidentified; o__unidentified; f__unidentified; g__unidentified; s__leaf litter ascomycete strain its367
New.CleanUp.ReferenceOTU15989	0	0	1	0	0	0	0	k__Fungi; p__Ascomycota; c__Dothideomycetes; o__Pleosporales; f__unidentified; g__unidentified; s__Pleosporales sp
New.CleanUp.ReferenceOTU15992	0	0	0	0	0	1	0	k__Fungi; p__Basidiomycota; c__Agaricomycetes
New.CleanUp.ReferenceOTU15994	0	0	1	0	0	0	0	k__Fungi
New.CleanUp.ReferenceOTU16002	0	1	7	0	0	1	0	k__Fungi
New.CleanUp.ReferenceOTU16004	0	0	0	1	0	1	0	k__Fungi; p__Basidiomycota; c__Agaricomycetes; o__Russulales; f__Peniophoraceae
New.CleanUp.ReferenceOTU16008	0	0	1	0	0	0	0	k__Fungi; p__Ascomycota; c__Dothideomycetes; o__Pleosporales; f__unidentified; g__unidentified; s__Pleosporales sp
New.CleanUp.ReferenceOTU16025	0	0	0	0	0	0	1	k__Fungi; p__Ascomycota; c__Eurotiomycetes; o__Eurotiales; f__Trichocomaceae; g__Aspergillus; s__Aspergillus ochraceus
New.CleanUp.ReferenceOTU16027	0	0	0	0	0	0	1	k__Fungi; p__Ascomycota; c__Eurotiomycetes; o__Eurotiales; f__Trichocomaceae; g__Aspergillus; s__Aspergillus ochraceus
New.CleanUp.ReferenceOTU16033	1	0	0	0	0	0	0	k__Fungi; p__Ascomycota; c__Sordariomycetes; o__Hypocreales; f__Nectriaceae
New.CleanUp.ReferenceOTU16038	0	0	0	0	0	1	0	k__Fungi; p__Ascomycota; c__Eurotiomycetes; o__Eurotiales; f__Trichocomaceae; g__Aspergillus; s__Aspergillus ochraceus
New.CleanUp.ReferenceOTU16059	0	0	1	0	0	0	0	k__Fungi; p__Basidiomycota; c__Agaricomycetes; o__Russulales; f__Stereaceae
New.CleanUp.ReferenceOTU16070	1	0	0	0	0	0	0	k__Fungi; p__Basidiomycota; c__Agaricomycetes; o__Polyporales; f__Polyporaceae; g__Trametes; s__Trametes versicolor
New.CleanUp.ReferenceOTU16075	0	0	0	0	0	1	0	k__Fungi; p__Basidiomycota; c__Agaricomycetes; o__Russulales; f__Stereaceae; g__Stereum; s__Stereum rugosum
New.CleanUp.ReferenceOTU16076	0	0	0	0	1	0	0	k__Fungi; p__Ascomycota; c__Eurotiomycetes; o__Eurotiales; f__Trichocomaceae; g__Aspergillus; s__Aspergillus ochraceus
New.CleanUp.ReferenceOTU16080	0	0	1	1	0	0	0	k__Fungi
New.CleanUp.ReferenceOTU16089	0	0	1	0	0	0	0	k__Fungi; p__Ascomycota; c__unidentified; o__unidentified; f__unidentified; g__unidentified; s__leaf litter ascomycete strain its367
New.CleanUp.ReferenceOTU16090	1	0	0	0	0	0	0	k__Fungi; p__Basidiomycota; c__Agaricomycetes; o__Polyporales; f__Polyporaceae; g__Trametes; s__Trametes versicolor
New.CleanUp.ReferenceOTU16096	1	0	0	0	0	0	0	k__Fungi; p__Ascomycota; c__unidentified; o__unidentified; f__unidentified; g__unidentified; s__leaf litter ascomycete strain its367
New.CleanUp.ReferenceOTU16098	32	59	225	120	99	266	1352	k__Fungi; p__Ascomycota; c__Eurotiomycetes; o__Eurotiales; f__Trichocomaceae; g__Aspergillus; s__Aspergillus ochraceus
New.CleanUp.ReferenceOTU16099	0	0	1	0	0	0	0	k__Fungi; p__Basidiomycota; c__Agaricomycetes; o__Russulales; f__Peniophoraceae
New.CleanUp.ReferenceOTU161	0	0	0	1	0	0	0	k__Fungi; p__Ascomycota; c__Eurotiomycetes; o__Eurotiales; f__Trichocomaceae; g__Aspergillus; s__Aspergillus ochraceus
New.CleanUp.ReferenceOTU16103	0	0	1	1	0	0	0	k__Fungi
New.CleanUp.ReferenceOTU16106	0	0	0	0	0	1	0	k__Fungi; p__Ascomycota; c__Eurotiomycetes; o__Eurotiales; f__Trichocomaceae; g__Aspergillus; s__Aspergillus ochraceus
New.CleanUp.ReferenceOTU16109	0	0	3	1	0	0	0	k__Fungi; p__Basidiomycota; c__Agaricomycetes; o__Polyporales; f__Meruliaceae; g__Bjerkandera; s__Bjerkandera adusta
New.CleanUp.ReferenceOTU16110	0	0	2	0	0	0	0	k__Fungi; p__Ascomycota; c__Eurotiomycetes; o__Eurotiales; f__Trichocomaceae; g__Aspergillus; s__Aspergillus penicillioides
New.CleanUp.ReferenceOTU16116	0	1	0	0	0	0	0	k__Fungi; p__Ascomycota; c__Dothideomycetes; o__Pleosporales; f__Pleosporaceae; g__Alternaria; s__Alternaria tenuissima
New.CleanUp.ReferenceOTU16118	0	0	0	1	0	0	0	k__Fungi; p__Ascomycota; c__Eurotiomycetes; o__Eurotiales; f__Trichocomaceae; g__Aspergillus; s__Aspergillus ochraceus
New.CleanUp.ReferenceOTU16121	0	0	0	0	0	1	0	k__Fungi; p__Ascomycota; c__Eurotiomycetes; o__Eurotiales; f__Trichocomaceae; g__Aspergillus; s__Aspergillus ochraceus
New.CleanUp.ReferenceOTU16141	1	0	0	0	0	0	0	k__Fungi; p__Basidiomycota; c__Agaricomycetes; o__Polyporales; f__Polyporaceae; g__Trametes; s__Trametes versicolor
New.CleanUp.ReferenceOTU16144	0	0	0	0	0	1	0	k__Fungi; p__Ascomycota; c__Eurotiomycetes; o__Eurotiales; f__Trichocomaceae; g__Aspergillus; s__Aspergillus ochraceus
New.CleanUp.ReferenceOTU16170	0	0	0	0	0	1	0	k__Fungi; p__Ascomycota; c__Eurotiomycetes; o__Eurotiales; f__Trichocomaceae; g__Aspergillus; s__Aspergillus ochraceus
New.CleanUp.ReferenceOTU16174	0	0	2	0	0	0	0	k__Fungi; p__Basidiomycota; c__Agaricomycetes; o__Russulales; f__Peniophoraceae
New.CleanUp.ReferenceOTU16185	0	0	0	0	0	0	1	k__Fungi; p__Ascomycota; c__Eurotiomycetes; o__Eurotiales; f__Trichocomaceae; g__Aspergillus; s__Aspergillus ochraceus
New.CleanUp.ReferenceOTU16193	0	0	1	0	0	0	0	k__Fungi; p__Ascomycota; c__Eurotiomycetes; o__Eurotiales; f__Trichocomaceae; g__Aspergillus; s__Aspergillus ochraceus
New.CleanUp.ReferenceOTU16194	0	1	0	0	0	0	0	k__Fungi; p__Ascomycota; c__Dothideomycetes; o__Pleosporales; f__unidentified; g__unidentified; s__Pleosporales sp
New.CleanUp.ReferenceOTU16198	0	0	0	0	0	1	0	k__Fungi; p__Basidiomycota; c__Agaricomycetes; o__Russulales; f__Stereaceae
New.CleanUp.ReferenceOTU16202	0	0	1	0	0	0	0	k__Fungi; p__Ascomycota; c__Dothideomycetes; o__Pleosporales; f__unidentified; g__unidentified; s__Pleosporales sp
New.CleanUp.ReferenceOTU16204	0	0	1	0	0	0	0	k__Fungi; p__Ascomycota; c__Dothideomycetes; o__Pleosporales; f__unidentified; g__unidentified; s__Pleosporales sp
New.CleanUp.ReferenceOTU16209	0	0	0	0	0	1	0	k__Fungi; p__Ascomycota; c__Eurotiomycetes; o__Eurotiales; f__Trichocomaceae; g__Aspergillus; s__Aspergillus ochraceus
New.CleanUp.ReferenceOTU16214	2	0	0	0	0	0	0	k__Fungi; p__Basidiomycota; c__Agaricomycetes; o__Polyporales; f__Polyporaceae; g__Trametes; s__Trametes versicolor
New.CleanUp.ReferenceOTU1623	1	0	0	0	0	0	0	k__Fungi; p__Basidiomycota; c__Agaricomycetes; o__Polyporales; f__Polyporaceae; g__Trametes; s__Trametes versicolor
New.CleanUp.ReferenceOTU16233	1	0	0	0	0	0	0	k__Fungi; p__Basidiomycota; c__Agaricomycetes; o__Polyporales; f__Polyporaceae; g__Trametes; s__Trametes versicolor
New.CleanUp.ReferenceOTU16241	0	0	1	0	0	0	0	k__Fungi; p__Ascomycota; c__Eurotiomycetes; o__Eurotiales; f__Trichocomaceae; g__Aspergillus; s__Aspergillus ochraceus
New.CleanUp.ReferenceOTU16272	0	0	1	0	0	0	0	k__Fungi
New.CleanUp.ReferenceOTU16273	0	1	1	0	0	0	1	k__Fungi; p__Ascomycota; c__Eurotiomycetes; o__Eurotiales; f__Trichocomaceae; g__Aspergillus; s__Aspergillus ochraceus
New.CleanUp.ReferenceOTU16276	0	0	3	2	1	0	0	k__Fungi; p__Ascomycota; c__Eurotiomycetes; o__Eurotiales; f__Trichocomaceae; g__Aspergillus; s__Aspergillus ochraceus
New.CleanUp.ReferenceOTU16277	0	0	0	0	0	0	1	k__Fungi; p__Ascomycota; c__Eurotiomycetes; o__Eurotiales; f__Trichocomaceae; g__Aspergillus; s__Aspergillus ochraceus
New.CleanUp.ReferenceOTU16314	1	0	0	0	0	0	0	k__Fungi; p__Ascomycota; c__unidentified; o__unidentified; f__unidentified; g__unidentified; s__leaf litter ascomycete strain its367
New.CleanUp.ReferenceOTU16316	0	0	1	0	0	0	0	k__Fungi; p__Basidiomycota; c__Agaricomycetes
New.CleanUp.ReferenceOTU16317	0	0	0	0	0	0	1	k__Fungi; p__Ascomycota; c__Eurotiomycetes; o__Eurotiales; f__Trichocomaceae; g__Aspergillus; s__Aspergillus ochraceus
New.CleanUp.ReferenceOTU16332	1	0	0	0	0	0	0	k__Fungi; p__Ascomycota; c__Eurotiomycetes; o__Eurotiales; f__Trichocomaceae; g__Aspergillus; s__Aspergillus ochraceus
New.CleanUp.ReferenceOTU16341	0	0	0	0	0	1	0	k__Fungi; p__Ascomycota; c__Eurotiomycetes; o__Eurotiales; f__Trichocomaceae; g__Aspergillus; s__Aspergillus ochraceus
New.CleanUp.ReferenceOTU16354	0	1	0	0	0	0	0	k__Fungi; p__Basidiomycota; c__Agaricomycetes; o__Polyporales; f__Phanerochaetaceae; g__Ceriporiopsis; s__Ceriporiopsis gilvescens
New.CleanUp.ReferenceOTU16366	0	0	0	0	0	1	0	k__Fungi; p__Ascomycota; c__Eurotiomycetes; o__Eurotiales; f__Trichocomaceae; g__Aspergillus; s__Aspergillus ochraceus
New.CleanUp.ReferenceOTU16369	0	0	0	0	0	2	0	k__Fungi; p__Ascomycota; c__Eurotiomycetes; o__Eurotiales; f__Trichocomaceae; g__Aspergillus; s__Aspergillus ochraceus
New.CleanUp.ReferenceOTU16371	0	0	2	0	0	0	0	k__Fungi; p__Ascomycota; c__Dothideomycetes; o__Pleosporales; f__unidentified; g__unidentified; s__Pleosporales sp
New.CleanUp.ReferenceOTU16383	0	0	0	1	0	0	0	k__Fungi; p__Ascomycota; c__Eurotiomycetes; o__Eurotiales; f__Trichocomaceae; g__Aspergillus; s__Aspergillus ochraceus
New.CleanUp.ReferenceOTU16403	0	0	0	0	0	1	0	k__Fungi; p__Basidiomycota; c__Agaricomycetes; o__Russulales; f__unidentified; g__unidentified; s__Russulales sp
New.CleanUp.ReferenceOTU16412	0	0	2	0	0	0	0	k__Fungi
New.CleanUp.ReferenceOTU16423	0	0	1	0	0	0	0	k__Fungi; p__Ascomycota; c__Dothideomycetes; o__Pleosporales; f__Pleosporaceae; g__Alternaria
New.CleanUp.ReferenceOTU16436	0	0	1	0	0	0	0	k__Fungi; p__Basidiomycota; c__Agaricomycetes; o__Russulales; f__Peniophoraceae
New.CleanUp.ReferenceOTU16451	0	0	0	1	0	0	0	k__Fungi; p__Basidiomycota; c__Agaricomycetes; o__Polyporales; f__Polyporaceae; g__Trametes
New.CleanUp.ReferenceOTU16454	0	0	0	0	0	1	0	k__Fungi; p__Ascomycota; c__Eurotiomycetes; o__Eurotiales; f__Trichocomaceae; g__Aspergillus; s__Aspergillus ochraceus
New.CleanUp.ReferenceOTU1646	0	0	0	0	0	1	0	k__Fungi; p__Ascomycota; c__Eurotiomycetes; o__Eurotiales; f__Trichocomaceae; g__Aspergillus; s__Aspergillus ochraceus
New.CleanUp.ReferenceOTU16461	1	0	0	0	0	0	0	k__Fungi; p__Basidiomycota; c__Agaricomycetes; o__Polyporales; f__Polyporaceae; g__Trametes
New.CleanUp.ReferenceOTU16481	1	1	5	0	0	0	0	k__Fungi; p__Basidiomycota; c__Agaricomycetes; o__Russulales
New.CleanUp.ReferenceOTU16483	0	0	0	0	0	1	0	k__Fungi; p__Ascomycota; c__Eurotiomycetes; o__Eurotiales; f__Trichocomaceae; g__Aspergillus; s__Aspergillus ochraceus
New.CleanUp.ReferenceOTU1649	0	0	0	0	0	1	0	k__Fungi; p__Ascomycota; c__Eurotiomycetes; o__Eurotiales; f__Trichocomaceae; g__Aspergillus; s__Aspergillus ochraceus
New.CleanUp.ReferenceOTU16496	1	0	0	0	0	0	0	k__Fungi; p__Ascomycota; c__unidentified; o__unidentified; f__unidentified; g__unidentified; s__leaf litter ascomycete strain its367
New.CleanUp.ReferenceOTU16499	0	0	1	0	0	0	0	k__Fungi; p__Basidiomycota; c__Agaricomycetes; o__Polyporales; f__Meruliaceae; g__Bjerkandera
New.CleanUp.ReferenceOTU165	0	0	1	0	0	0	0	k__Fungi; p__Ascomycota; c__Dothideomycetes; o__Pleosporales; f__unidentified; g__unidentified; s__Pleosporales sp
New.CleanUp.ReferenceOTU16501	0	0	0	0	0	1	0	k__Fungi; p__Basidiomycota; c__Agaricomycetes
New.CleanUp.ReferenceOTU16511	0	0	0	1	0	0	0	k__Fungi
New.CleanUp.ReferenceOTU16516	1	0	0	1	0	0	0	k__Fungi; p__Basidiomycota; c__Agaricomycetes; o__Russulales; f__unidentified; g__unidentified; s__Russulales sp
New.CleanUp.ReferenceOTU16526	0	0	0	0	0	1	0	k__Fungi; p__Ascomycota; c__Eurotiomycetes; o__Eurotiales; f__Trichocomaceae; g__Aspergillus; s__Aspergillus ochraceus
New.CleanUp.ReferenceOTU16528	0	0	1	0	0	0	0	k__Fungi; p__Basidiomycota; c__Agaricomycetes; o__Polyporales; f__Polyporaceae; g__Trametes; s__Trametes versicolor
New.CleanUp.ReferenceOTU16531	0	0	2	0	0	0	0	k__Fungi; p__Basidiomycota; c__Agaricomycetes
New.CleanUp.ReferenceOTU16532	0	0	0	0	0	1	0	k__Fungi; p__Ascomycota; c__Eurotiomycetes; o__Eurotiales; f__Trichocomaceae; g__Aspergillus; s__Aspergillus ochraceus
New.CleanUp.ReferenceOTU16559	0	0	1	0	0	0	0	k__Fungi; p__Basidiomycota; c__Agaricomycetes; o__Polyporales; f__Meruliaceae; g__Bjerkandera
New.CleanUp.ReferenceOTU16562	1	1	0	0	0	0	0	k__Fungi; p__Ascomycota; c__Sordariomycetes; o__Hypocreales; f__Ophiocordycipitaceae; g__Ophiocordyceps; s__Ophiocordyceps filiformis
New.CleanUp.ReferenceOTU16565	1	0	0	0	0	0	0	k__Fungi; p__Basidiomycota; c__Agaricomycetes; o__Polyporales; f__Polyporaceae; g__Trametes; s__Trametes versicolor
New.CleanUp.ReferenceOTU16567	0	0	1	0	0	0	0	k__Fungi; p__Ascomycota; c__Eurotiomycetes; o__Eurotiales; f__Trichocomaceae; g__Aspergillus; s__Aspergillus ochraceus
New.CleanUp.ReferenceOTU16569	0	0	1	0	0	0	0	k__Fungi
New.CleanUp.ReferenceOTU16586	1	0	0	0	0	0	0	k__Fungi; p__Basidiomycota; c__Agaricomycetes; o__Polyporales; f__Polyporaceae; g__Trametes; s__Trametes versicolor
New.CleanUp.ReferenceOTU16603	0	0	0	1	0	0	0	k__Fungi; p__Basidiomycota; c__Agaricomycetes; o__Polyporales; f__Meruliaceae; g__Bjerkandera; s__Bjerkandera sp
New.CleanUp.ReferenceOTU16605	0	0	1	0	0	0	0	k__Fungi; p__Ascomycota; c__Dothideomycetes; o__Pleosporales; f__unidentified; g__unidentified; s__Pleosporales sp
New.CleanUp.ReferenceOTU16616	0	0	0	0	0	1	0	k__Fungi; p__Ascomycota; c__Eurotiomycetes; o__Eurotiales; f__Trichocomaceae; g__Aspergillus; s__Aspergillus ochraceus
New.CleanUp.ReferenceOTU16623	0	0	1	0	0	0	0	k__Fungi; p__Ascomycota; c__Dothideomycetes; o__Pleosporales; f__unidentified; g__unidentified; s__Pleosporales sp
New.CleanUp.ReferenceOTU16634	0	0	2	0	0	0	0	k__Fungi; p__Ascomycota; c__Dothideomycetes; o__Pleosporales; f__unidentified; g__unidentified; s__Pleosporales sp
New.CleanUp.ReferenceOTU16651	2	0	0	0	0	0	0	k__Fungi; p__Basidiomycota; c__Agaricomycetes; o__Polyporales; f__Polyporaceae; g__Trametes; s__Trametes versicolor
New.CleanUp.ReferenceOTU16662	0	0	1	0	0	0	0	k__Fungi; p__Basidiomycota; c__Agaricomycetes; o__Corticiales; f__Corticiaceae; g__Vuilleminia
New.CleanUp.ReferenceOTU16673	0	0	0	0	0	1	0	k__Fungi; p__Basidiomycota; c__Agaricomycetes; o__Polyporales; f__Polyporaceae; g__Trametes
New.CleanUp.ReferenceOTU16674	0	0	1	0	0	0	0	k__Fungi; p__Ascomycota; c__Dothideomycetes; o__Pleosporales; f__unidentified; g__unidentified; s__Pleosporales sp
New.CleanUp.ReferenceOTU16705	1	0	1	0	0	4	1	k__Fungi; p__Ascomycota; c__Eurotiomycetes; o__Eurotiales; f__Trichocomaceae; g__Aspergillus; s__Aspergillus ochraceus
New.CleanUp.ReferenceOTU16711	0	0	0	1	0	0	0	k__Fungi; p__Basidiomycota; c__Agaricomycetes
New.CleanUp.ReferenceOTU16718	0	0	7	0	0	0	0	k__Fungi
New.CleanUp.ReferenceOTU16725	0	0	12	1	0	3	0	k__Fungi; p__Ascomycota; c__Dothideomycetes; o__Incertae sedis; f__Myxotrichaceae; g__Gymnostellatospora
New.CleanUp.ReferenceOTU16728	0	0	0	0	0	1	0	k__Fungi; p__Ascomycota; c__Eurotiomycetes; o__Eurotiales; f__Trichocomaceae; g__Aspergillus; s__Aspergillus ochraceus
New.CleanUp.ReferenceOTU16736	0	0	0	1	0	0	0	k__Fungi; p__Basidiomycota; c__Agaricomycetes; o__Polyporales; f__Polyporaceae; g__Trametes
New.CleanUp.ReferenceOTU16737	0	1	1	0	0	0	0	k__Fungi
New.CleanUp.ReferenceOTU16738	1	0	0	0	0	0	0	k__Fungi; p__Ascomycota; c__Eurotiomycetes; o__Eurotiales; f__Trichocomaceae; g__Aspergillus; s__Aspergillus ochraceus
New.CleanUp.ReferenceOTU1674	5	0	9	1	0	1	1	k__Fungi; p__Basidiomycota; c__Agaricomycetes; o__Polyporales; f__Polyporaceae; g__Trametes; s__Trametes versicolor
New.CleanUp.ReferenceOTU16740	0	0	0	0	0	0	1	k__Fungi; p__Basidiomycota; c__Agaricomycetes; o__Russulales; f__Peniophoraceae
New.CleanUp.ReferenceOTU1675	0	0	3	0	0	0	0	k__Fungi; p__Ascomycota; c__Dothideomycetes; o__Pleosporales; f__Pleosporaceae; g__Alternaria
New.CleanUp.ReferenceOTU16751	2	0	0	0	0	0	0	k__Fungi; p__Basidiomycota; c__Agaricomycetes; o__Polyporales; f__Polyporaceae; g__Trametes; s__Trametes versicolor
New.CleanUp.ReferenceOTU16752	0	0	0	0	0	0	1	k__Fungi; p__Ascomycota; c__Eurotiomycetes; o__Eurotiales; f__Trichocomaceae; g__Aspergillus; s__Aspergillus ochraceus
New.CleanUp.ReferenceOTU16764	0	0	1	0	0	0	0	k__Fungi; p__Ascomycota; c__Dothideomycetes; o__Pleosporales; f__unidentified; g__unidentified; s__Pleosporales sp
New.CleanUp.ReferenceOTU16776	0	0	1	0	0	0	0	k__Fungi; p__Basidiomycota; c__Agaricomycetes; o__Russulales; f__Stereaceae
New.CleanUp.ReferenceOTU16781	1	0	0	0	0	0	0	k__Fungi; p__Ascomycota; c__Sordariomycetes; o__Hypocreales; f__Incertae sedis; g__Acremonium; s__Acremonium charticola
New.CleanUp.ReferenceOTU16786	1	0	0	0	0	0	0	k__Fungi; p__Basidiomycota; c__Agaricomycetes; o__Polyporales; f__Polyporaceae
New.CleanUp.ReferenceOTU16792	1	0	0	0	0	0	0	k__Fungi; p__Ascomycota; c__unidentified; o__unidentified; f__unidentified; g__unidentified; s__leaf litter ascomycete strain its367
New.CleanUp.ReferenceOTU16803	0	0	1	0	0	0	0	k__Fungi; p__Ascomycota; c__Eurotiomycetes; o__Eurotiales; f__Trichocomaceae; g__Aspergillus; s__Aspergillus ochraceus
New.CleanUp.ReferenceOTU16819	0	0	0	0	0	0	1	k__Fungi; p__Ascomycota; c__Eurotiomycetes; o__Eurotiales; f__Trichocomaceae; g__Aspergillus; s__Aspergillus ochraceus
New.CleanUp.ReferenceOTU16822	0	0	0	0	0	0	1	k__Fungi; p__Ascomycota; c__Eurotiomycetes; o__Eurotiales; f__Trichocomaceae; g__Aspergillus; s__Aspergillus ochraceus
New.CleanUp.ReferenceOTU16826	0	0	1	0	0	0	0	k__Fungi; p__Ascomycota; c__Dothideomycetes; o__Pleosporales; f__unidentified; g__unidentified; s__Pleosporales sp
New.CleanUp.ReferenceOTU16831	0	0	0	0	0	1	0	k__Fungi; p__Basidiomycota; c__Agaricomycetes; o__Russulales; f__Stereaceae; g__Stereum; s__Stereum rugosum
New.CleanUp.ReferenceOTU16838	0	0	1	0	0	0	0	k__Fungi
New.CleanUp.ReferenceOTU16839	1	0	0	0	0	0	0	k__Fungi; p__Basidiomycota; c__Agaricomycetes; o__Polyporales; f__Polyporaceae; g__Trametes; s__Trametes versicolor
New.CleanUp.ReferenceOTU1684	0	0	0	0	0	0	1	k__Fungi; p__Ascomycota; c__Eurotiomycetes; o__Eurotiales; f__Trichocomaceae; g__Aspergillus; s__Aspergillus ochraceus
New.CleanUp.ReferenceOTU16850	0	0	4	0	0	15	0	k__Fungi; p__Basidiomycota; c__Agaricomycetes; o__Polyporales; f__Meruliaceae; g__Bjerkandera; s__Bjerkandera sp
New.CleanUp.ReferenceOTU16855	1	0	0	0	0	0	0	k__Fungi; p__Ascomycota; c__Sordariomycetes; o__Hypocreales; f__Nectriaceae
New.CleanUp.ReferenceOTU1686	0	0	0	1	0	0	0	k__Fungi; p__Ascomycota; c__Dothideomycetes; o__Pleosporales; f__unidentified; g__unidentified; s__Pleosporales sp
New.CleanUp.ReferenceOTU16867	0	0	1	0	0	0	0	k__Fungi; p__Ascomycota; c__Eurotiomycetes; o__Eurotiales; f__Trichocomaceae; g__Aspergillus; s__Aspergillus ochraceus
New.CleanUp.ReferenceOTU1687	1	0	0	0	0	0	0	k__Fungi; p__Ascomycota; c__unidentified; o__unidentified; f__unidentified; g__unidentified; s__leaf litter ascomycete strain its367
New.CleanUp.ReferenceOTU16870	1	0	0	0	0	0	0	k__Fungi; p__Ascomycota; c__Eurotiomycetes; o__Eurotiales; f__Trichocomaceae; g__Aspergillus; s__Aspergillus ochraceus
New.CleanUp.ReferenceOTU16874	0	0	0	0	0	1	0	k__Fungi; p__Basidiomycota; c__Agaricomycetes; o__Polyporales; f__Meruliaceae; g__Bjerkandera; s__Bjerkandera sp
New.CleanUp.ReferenceOTU16891	0	0	0	0	1	0	0	k__Fungi; p__Basidiomycota; c__Agaricomycetes; o__Polyporales; f__Polyporaceae
New.CleanUp.ReferenceOTU16893	2	0	1	0	0	1	0	k__Fungi; p__Basidiomycota; c__Agaricomycetes; o__Polyporales; f__Polyporaceae; g__Trametes; s__Trametes versicolor
New.CleanUp.ReferenceOTU16897	0	0	1	0	0	0	0	k__Fungi; p__Ascomycota; c__Eurotiomycetes; o__Eurotiales; f__Trichocomaceae; g__Aspergillus; s__Aspergillus ochraceus
New.CleanUp.ReferenceOTU16898	1	0	0	0	0	0	0	k__Fungi; p__Basidiomycota; c__Agaricomycetes; o__Polyporales; f__Polyporaceae; g__Trametes; s__Trametes versicolor
New.CleanUp.ReferenceOTU16902	1	0	0	0	0	1	0	k__Fungi; p__Basidiomycota; c__Agaricomycetes; o__Polyporales; f__Polyporaceae; g__Trametes; s__Trametes versicolor
New.CleanUp.ReferenceOTU1691	0	1	0	0	0	0	0	k__Fungi; p__Ascomycota; c__Eurotiomycetes; o__Eurotiales; f__Trichocomaceae; g__Aspergillus; s__Aspergillus ochraceus
New.CleanUp.ReferenceOTU16910	0	0	1	0	0	0	0	k__Fungi; p__Basidiomycota; c__Agaricomycetes; o__Russulales; f__unidentified; g__unidentified; s__Russulales sp
New.CleanUp.ReferenceOTU16915	0	0	1	0	0	0	0	k__Fungi; p__Ascomycota; c__Dothideomycetes; o__Pleosporales; f__Pleosporaceae; g__Alternaria
New.CleanUp.ReferenceOTU16917	0	0	1	0	0	0	0	k__Fungi; p__Ascomycota; c__Eurotiomycetes; o__Eurotiales; f__Trichocomaceae; g__Aspergillus; s__Aspergillus ochraceus
New.CleanUp.ReferenceOTU16939	0	0	1	0	0	0	0	k__Fungi; p__Ascomycota; c__Dothideomycetes; o__Pleosporales; f__unidentified; g__unidentified; s__Pleosporales sp
New.CleanUp.ReferenceOTU1694	0	0	0	0	0	1	0	k__Fungi; p__Ascomycota; c__Eurotiomycetes; o__Eurotiales; f__Trichocomaceae; g__Aspergillus; s__Aspergillus ochraceus
New.CleanUp.ReferenceOTU16946	0	1	0	0	0	0	0	k__Fungi; p__Basidiomycota; c__Agaricomycetes; o__Polyporales; f__Polyporaceae; g__Trametes; s__Trametes versicolor
New.CleanUp.ReferenceOTU16954	0	1	0	0	0	0	0	k__Fungi; p__Basidiomycota; c__Agaricomycetes; o__Polyporales; f__Meruliaceae; g__Bjerkandera; s__Bjerkandera sp
New.CleanUp.ReferenceOTU16960	0	0	1	0	0	0	0	k__Fungi
New.CleanUp.ReferenceOTU16964	0	1	0	0	0	0	0	k__Fungi; p__Basidiomycota; c__Wallemiomycetes; o__Wallemiales; f__Wallemiaceae; g__Wallemia
New.CleanUp.ReferenceOTU1697	0	0	0	0	0	1	0	k__Fungi; p__Ascomycota; c__Eurotiomycetes; o__Eurotiales; f__Trichocomaceae; g__Aspergillus; s__Aspergillus ochraceus
New.CleanUp.ReferenceOTU16975	0	0	1	0	0	0	0	k__Fungi; p__Basidiomycota; c__Agaricomycetes; o__Polyporales; f__Meruliaceae; g__Bjerkandera; s__Bjerkandera sp
New.CleanUp.ReferenceOTU17000	0	0	1	0	0	0	0	k__Fungi; p__Basidiomycota; c__Agaricomycetes; o__Russulales; f__unidentified; g__unidentified; s__Russulales sp
New.CleanUp.ReferenceOTU17013	0	0	0	0	0	1	0	k__Fungi; p__Basidiomycota; c__Agaricomycetes; o__Polyporales; f__Meruliaceae; g__Bjerkandera; s__Bjerkandera sp
New.CleanUp.ReferenceOTU17014	66	0	5	7	2	8	1	k__Fungi; p__Ascomycota; c__unidentified; o__unidentified; f__unidentified; g__unidentified; s__leaf litter ascomycete strain its367
New.CleanUp.ReferenceOTU17018	1	0	0	0	0	0	0	k__Fungi; p__Ascomycota; c__Sordariomycetes; o__Hypocreales; f__Nectriaceae; g__Volutella
New.CleanUp.ReferenceOTU17025	0	0	1	0	0	0	0	k__Fungi
New.CleanUp.ReferenceOTU17027	1	0	0	0	0	0	0	k__Fungi; p__Basidiomycota; c__Agaricomycetes; o__Polyporales; f__Polyporaceae; g__Trametes; s__Trametes versicolor
New.CleanUp.ReferenceOTU1703	1	0	0	0	0	1	0	k__Fungi; p__Ascomycota; c__Eurotiomycetes; o__Eurotiales; f__Trichocomaceae; g__Aspergillus; s__Aspergillus ochraceus
New.CleanUp.ReferenceOTU17043	0	0	0	0	0	0	1	k__Fungi; p__Ascomycota; c__Eurotiomycetes; o__Eurotiales; f__Trichocomaceae; g__Aspergillus; s__Aspergillus ochraceus
New.CleanUp.ReferenceOTU1705	0	0	1	0	0	0	0	k__Fungi; p__Ascomycota; c__Dothideomycetes; o__Pleosporales; f__Pleosporaceae; g__Alternaria
New.CleanUp.ReferenceOTU17055	1	0	0	0	0	0	0	k__Fungi; p__Basidiomycota; c__Agaricomycetes; o__Polyporales; f__Polyporaceae; g__Trametes; s__Trametes versicolor
New.CleanUp.ReferenceOTU17063	0	0	0	0	0	1	0	k__Fungi; p__Ascomycota; c__Eurotiomycetes; o__Eurotiales; f__Trichocomaceae; g__Aspergillus; s__Aspergillus ochraceus
New.CleanUp.ReferenceOTU17064	1	0	0	0	0	0	0	k__Fungi; p__Ascomycota; c__unidentified; o__unidentified; f__unidentified; g__unidentified; s__leaf litter ascomycete strain its367
New.CleanUp.ReferenceOTU17065	0	0	1	0	0	0	0	k__Fungi; p__Ascomycota; c__Dothideomycetes; o__Pleosporales; f__unidentified; g__unidentified; s__Pleosporales sp
New.CleanUp.ReferenceOTU1707	0	0	1	0	0	0	0	k__Fungi; p__Ascomycota; c__Dothideomycetes; o__Pleosporales; f__unidentified; g__unidentified; s__Pleosporales sp
New.CleanUp.ReferenceOTU17075	0	0	0	0	0	2	0	k__Fungi; p__Basidiomycota; c__Agaricomycetes; o__Polyporales; f__Polyporaceae; g__Trametes; s__Trametes versicolor
New.CleanUp.ReferenceOTU17076	0	0	1	0	0	0	0	k__Fungi
New.CleanUp.ReferenceOTU1708	0	0	5	1	2	5	1	k__Fungi; p__Ascomycota; c__Eurotiomycetes; o__Eurotiales; f__Trichocomaceae; g__Aspergillus; s__Aspergillus ochraceus
New.CleanUp.ReferenceOTU1709	0	0	0	0	0	1	0	k__Fungi; p__Ascomycota; c__Eurotiomycetes; o__Eurotiales; f__Trichocomaceae; g__Aspergillus; s__Aspergillus ochraceus
New.CleanUp.ReferenceOTU17090	1	0	0	0	0	0	0	k__Fungi; p__Ascomycota; c__unidentified; o__unidentified; f__unidentified; g__unidentified; s__leaf litter ascomycete strain its367
New.CleanUp.ReferenceOTU17120	0	0	1	0	0	0	0	k__Fungi; p__Ascomycota; c__Eurotiomycetes; o__Eurotiales; f__Trichocomaceae; g__Aspergillus; s__Aspergillus ochraceus
New.CleanUp.ReferenceOTU17127	0	0	0	0	0	1	0	k__Fungi; p__Ascomycota; c__Eurotiomycetes; o__Eurotiales; f__Trichocomaceae; g__Aspergillus; s__Aspergillus ochraceus
New.CleanUp.ReferenceOTU17128	0	0	0	1	0	0	0	k__Fungi; p__Basidiomycota; c__Agaricomycetes; o__Polyporales; f__Meruliaceae; g__Bjerkandera
New.CleanUp.ReferenceOTU1713	1	0	0	0	0	0	0	k__Fungi; p__Basidiomycota; c__Agaricomycetes; o__Polyporales; f__Polyporaceae
New.CleanUp.ReferenceOTU17149	0	0	1	0	0	0	0	k__Fungi; p__Basidiomycota; c__Agaricomycetes; o__Polyporales; f__Polyporaceae; g__Trametes; s__Trametes versicolor
New.CleanUp.ReferenceOTU17156	0	0	0	0	0	0	1	k__Fungi; p__Basidiomycota; c__Agaricomycetes; o__Russulales; f__Bondarzewiaceae; g__Heterobasidion; s__Heterobasidion occidentale
New.CleanUp.ReferenceOTU17160	0	0	2	0	0	12	0	k__Fungi; p__Basidiomycota; c__Agaricomycetes; o__Polyporales; f__Phanerochaetaceae; g__Ceriporiopsis; s__Ceriporiopsis gilvescens
New.CleanUp.ReferenceOTU17168	0	0	1	0	0	0	0	k__Fungi; p__Basidiomycota; c__Agaricomycetes; o__Hymenochaetales; f__Hymenochaetaceae; g__Inonotus; s__Inonotus hispidus
New.CleanUp.ReferenceOTU17174	1	0	0	0	0	0	0	k__Fungi; p__Basidiomycota; c__Agaricomycetes; o__Polyporales; f__Polyporaceae; g__Trametes
New.CleanUp.ReferenceOTU17184	1	0	0	0	0	0	0	k__Fungi; p__Ascomycota; c__unidentified; o__unidentified; f__unidentified; g__unidentified; s__leaf litter ascomycete strain its367
New.CleanUp.ReferenceOTU17190	0	0	0	0	0	1	0	k__Fungi; p__Ascomycota; c__Eurotiomycetes; o__Eurotiales; f__Trichocomaceae; g__Aspergillus; s__Aspergillus ochraceus
New.CleanUp.ReferenceOTU17194	0	0	1	0	0	0	0	k__Fungi
New.CleanUp.ReferenceOTU17196	1	0	0	0	0	0	0	k__Fungi; p__Basidiomycota; c__Agaricomycetes; o__Polyporales; f__Polyporaceae; g__Trametes; s__Trametes versicolor
New.CleanUp.ReferenceOTU17203	1	0	0	0	0	0	0	k__Fungi; p__Basidiomycota; c__Agaricomycetes; o__Polyporales; f__Polyporaceae; g__Trametes; s__Trametes versicolor
New.CleanUp.ReferenceOTU17243	0	0	1	0	0	0	0	k__Fungi; p__Ascomycota; c__Dothideomycetes; o__Pleosporales; f__unidentified; g__unidentified; s__Pleosporales sp
New.CleanUp.ReferenceOTU17248	0	0	0	0	0	1	0	k__Fungi; p__Ascomycota; c__Eurotiomycetes; o__Eurotiales; f__Trichocomaceae; g__Aspergillus
New.CleanUp.ReferenceOTU17260	1	0	0	0	0	0	0	k__Fungi; p__Ascomycota; c__unidentified; o__unidentified; f__unidentified; g__unidentified; s__leaf litter ascomycete strain its367
New.CleanUp.ReferenceOTU17263	0	0	0	1	0	0	0	k__Fungi; p__Basidiomycota; c__Agaricomycetes; o__Polyporales; f__Polyporaceae; g__Trametes; s__Trametes versicolor
New.CleanUp.ReferenceOTU17274	1	0	0	0	0	0	0	k__Fungi; p__Ascomycota; c__unidentified; o__unidentified; f__unidentified; g__unidentified; s__leaf litter ascomycete strain its367
New.CleanUp.ReferenceOTU17280	1	0	0	0	0	0	0	k__Fungi; p__Basidiomycota; c__Agaricomycetes; o__Polyporales; f__unidentified; g__unidentified; s__Polyporales sp
New.CleanUp.ReferenceOTU17286	0	1	0	0	0	0	0	k__Fungi; p__Basidiomycota; c__Agaricomycetes; o__Polyporales; f__Polyporaceae
New.CleanUp.ReferenceOTU17293	0	0	0	0	0	0	1	k__Fungi; p__Ascomycota; c__Eurotiomycetes; o__Eurotiales; f__Trichocomaceae; g__Aspergillus; s__Aspergillus ochraceus
New.CleanUp.ReferenceOTU17297	0	0	1	0	0	0	0	k__Fungi; p__Basidiomycota; c__Agaricomycetes; o__Polyporales; f__Polyporaceae; g__Trametes; s__Trametes versicolor
New.CleanUp.ReferenceOTU17298	1	0	0	0	0	0	0	k__Fungi; p__Ascomycota; c__unidentified; o__unidentified; f__unidentified; g__unidentified; s__leaf litter ascomycete strain its367
New.CleanUp.ReferenceOTU17304	0	0	0	0	0	1	0	k__Fungi; p__Ascomycota; c__Eurotiomycetes; o__Eurotiales; f__Trichocomaceae; g__Aspergillus; s__Aspergillus ochraceus
New.CleanUp.ReferenceOTU17307	1	0	0	0	0	0	0	k__Fungi; p__Basidiomycota; c__Agaricomycetes; o__Polyporales; f__Polyporaceae; g__Trametes; s__Trametes versicolor
New.CleanUp.ReferenceOTU17328	0	0	1	0	0	0	0	k__Fungi; p__Basidiomycota; c__Agaricomycetes; o__Polyporales; f__Polyporaceae; g__Trametes
New.CleanUp.ReferenceOTU1733	0	0	1	0	0	0	0	k__Fungi; p__Ascomycota; c__Dothideomycetes; o__Pleosporales; f__unidentified; g__unidentified; s__Pleosporales sp
New.CleanUp.ReferenceOTU17334	1	0	0	0	0	0	0	k__Fungi; p__Basidiomycota; c__Agaricomycetes; o__Polyporales; f__Polyporaceae
New.CleanUp.ReferenceOTU17340	0	0	0	0	0	0	1	k__Fungi; p__Ascomycota; c__Eurotiomycetes; o__Eurotiales; f__Trichocomaceae; g__Aspergillus; s__Aspergillus ochraceus
New.CleanUp.ReferenceOTU17352	1	0	0	0	0	0	0	k__Fungi; p__Basidiomycota; c__Agaricomycetes; o__Polyporales; f__Polyporaceae; g__Trametes; s__Trametes versicolor
New.CleanUp.ReferenceOTU17372	0	0	0	1	0	0	0	k__Fungi; p__Basidiomycota; c__Agaricomycetes; o__Russulales
New.CleanUp.ReferenceOTU17388	1	0	0	0	0	0	0	k__Fungi; p__Basidiomycota; c__Agaricomycetes; o__Polyporales; f__Polyporaceae; g__Trametes
New.CleanUp.ReferenceOTU17404	0	0	1	0	0	0	0	k__Fungi; p__Basidiomycota; c__Agaricomycetes; o__Polyporales; f__Meruliaceae; g__Bjerkandera; s__Bjerkandera adusta
New.CleanUp.ReferenceOTU1741	0	0	0	0	0	1	0	k__Fungi; p__Ascomycota; c__Eurotiomycetes; o__Eurotiales; f__Trichocomaceae; g__Aspergillus; s__Aspergillus ochraceus
New.CleanUp.ReferenceOTU17418	0	0	0	0	0	1	0	k__Fungi; p__Ascomycota; c__Eurotiomycetes; o__Eurotiales; f__Trichocomaceae; g__Aspergillus; s__Aspergillus ochraceus
New.CleanUp.ReferenceOTU17435	0	0	0	1	0	0	0	k__Fungi
New.CleanUp.ReferenceOTU17442	0	0	0	0	0	1	0	k__Fungi; p__Ascomycota; c__Eurotiomycetes; o__Eurotiales; f__Trichocomaceae; g__Aspergillus; s__Aspergillus ochraceus
New.CleanUp.ReferenceOTU17444	1	0	1	0	0	0	0	k__Fungi; p__Basidiomycota; c__Agaricomycetes; o__Russulales; f__Bondarzewiaceae; g__Heterobasidion; s__Heterobasidion occidentale
New.CleanUp.ReferenceOTU17445	0	0	1	0	0	0	0	k__Fungi; p__Basidiomycota; c__Agaricomycetes; o__Polyporales; f__Meruliaceae; g__Bjerkandera; s__Bjerkandera sp
New.CleanUp.ReferenceOTU17447	0	0	0	0	0	0	1	k__Fungi; p__Ascomycota; c__Eurotiomycetes; o__Eurotiales; f__Trichocomaceae; g__Aspergillus; s__Aspergillus ochraceus
New.CleanUp.ReferenceOTU17453	0	0	0	0	0	1	0	k__Fungi; p__Ascomycota; c__Eurotiomycetes; o__Eurotiales; f__Trichocomaceae; g__Aspergillus; s__Aspergillus ochraceus
New.CleanUp.ReferenceOTU17456	0	0	0	0	1	1	0	k__Fungi; p__Basidiomycota; c__Agaricomycetes; o__Polyporales; f__Polyporaceae; g__Trametes; s__Trametes versicolor
New.CleanUp.ReferenceOTU17470	1	0	0	0	0	0	0	k__Fungi; p__Basidiomycota; c__Agaricomycetes; o__Polyporales; f__Polyporaceae
New.CleanUp.ReferenceOTU17495	0	0	1	0	0	0	0	k__Fungi; p__unidentified; c__unidentified; o__unidentified; f__unidentified; g__unidentified; s__uncultured fungus
New.CleanUp.ReferenceOTU1750	0	0	0	0	0	1	0	k__Fungi; p__Basidiomycota; c__Agaricomycetes; o__Polyporales; f__Meruliaceae; g__Bjerkandera; s__Bjerkandera sp
New.CleanUp.ReferenceOTU17501	0	0	5	0	0	0	0	k__Fungi
New.CleanUp.ReferenceOTU17513	0	0	1	0	0	0	0	k__Fungi; p__Ascomycota; c__Eurotiomycetes; o__Eurotiales; f__Trichocomaceae; g__Aspergillus; s__Aspergillus ochraceus
New.CleanUp.ReferenceOTU17521	0	0	1	0	0	0	0	k__Fungi
New.CleanUp.ReferenceOTU17541	0	0	1	0	0	0	0	k__Fungi; p__unidentified; c__unidentified; o__unidentified; f__unidentified; g__unidentified; s__uncultured fungus
New.CleanUp.ReferenceOTU17548	1	0	0	0	0	0	0	k__Fungi; p__Basidiomycota; c__Agaricomycetes; o__Polyporales; f__Polyporaceae; g__Trametes
New.CleanUp.ReferenceOTU17574	0	0	0	0	1	0	0	k__Fungi; p__Basidiomycota; c__Agaricomycetes; o__Russulales; f__unidentified; g__unidentified; s__Russulales sp
New.CleanUp.ReferenceOTU17579	0	0	0	0	0	1	0	k__Fungi; p__Basidiomycota; c__Agaricomycetes; o__Polyporales; f__Polyporaceae; g__Trametes; s__Trametes versicolor
New.CleanUp.ReferenceOTU17592	0	0	0	0	0	0	1	k__Fungi; p__Ascomycota; c__Eurotiomycetes; o__Eurotiales; f__Trichocomaceae; g__Aspergillus; s__Aspergillus ochraceus
New.CleanUp.ReferenceOTU17598	0	0	0	0	0	1	0	k__Fungi; p__Basidiomycota; c__Agaricomycetes
New.CleanUp.ReferenceOTU17599	0	0	0	1	0	0	0	k__Fungi; p__Ascomycota; c__Dothideomycetes; o__Pleosporales; f__Pleosporaceae; g__Alternaria; s__Alternaria tenuissima
New.CleanUp.ReferenceOTU1761	0	0	0	2	0	0	0	k__Fungi; p__Ascomycota; c__Eurotiomycetes; o__Eurotiales; f__Trichocomaceae; g__Aspergillus; s__Aspergillus ochraceus
New.CleanUp.ReferenceOTU17610	0	0	0	1	0	0	1	k__Fungi; p__Ascomycota; c__Eurotiomycetes; o__Eurotiales; f__Trichocomaceae; g__Aspergillus; s__Aspergillus ochraceus
New.CleanUp.ReferenceOTU1763	0	0	3	0	0	0	0	k__Fungi
New.CleanUp.ReferenceOTU17634	0	0	1	0	0	0	0	k__Fungi; p__Ascomycota; c__Dothideomycetes; o__Pleosporales; f__Pleosporaceae; g__Alternaria; s__Alternaria tenuissima
New.CleanUp.ReferenceOTU17638	0	0	0	0	0	1	1	k__Fungi; p__Ascomycota; c__Eurotiomycetes; o__Eurotiales; f__Trichocomaceae; g__Aspergillus; s__Aspergillus ochraceus
New.CleanUp.ReferenceOTU17653	0	0	0	0	0	1	0	k__Fungi; p__Ascomycota; c__Eurotiomycetes; o__Eurotiales; f__Trichocomaceae; g__Aspergillus
New.CleanUp.ReferenceOTU17656	1	0	0	0	0	0	0	k__Fungi; p__Basidiomycota; c__Agaricomycetes; o__Polyporales; f__Polyporaceae; g__Trametes; s__Trametes versicolor
New.CleanUp.ReferenceOTU17660	0	0	2	0	0	3	0	k__Fungi; p__Basidiomycota; c__Agaricomycetes; o__Polyporales; f__Phanerochaetaceae; g__Ceriporiopsis; s__Ceriporiopsis gilvescens
New.CleanUp.ReferenceOTU17668	0	0	1	0	0	0	0	k__Fungi
New.CleanUp.ReferenceOTU17670	1	0	0	0	0	0	0	k__Fungi; p__Basidiomycota; c__Agaricomycetes; o__Polyporales; f__Polyporaceae; g__Trametes; s__Trametes versicolor
New.CleanUp.ReferenceOTU17676	0	0	0	0	0	1	0	k__Fungi; p__Basidiomycota; c__Agaricomycetes
New.CleanUp.ReferenceOTU17679	1	0	0	0	0	0	0	k__Fungi; p__Ascomycota; c__unidentified; o__unidentified; f__unidentified; g__unidentified; s__leaf litter ascomycete strain its367
New.CleanUp.ReferenceOTU17682	1	0	0	0	0	0	0	k__Fungi; p__Basidiomycota; c__Agaricomycetes
New.CleanUp.ReferenceOTU17685	2	0	0	0	0	0	0	k__Fungi; p__Basidiomycota; c__Agaricomycetes; o__Polyporales; f__Polyporaceae; g__Trametes; s__Trametes versicolor
New.CleanUp.ReferenceOTU17689	0	0	1	0	1	0	0	k__Fungi; p__Basidiomycota; c__Agaricomycetes; o__Hymenochaetales; f__Hymenochaetaceae; g__Inonotus; s__Inonotus hispidus
New.CleanUp.ReferenceOTU17711	1	1	0	0	0	0	0	k__Fungi; p__Basidiomycota; c__Agaricomycetes; o__Polyporales; f__Polyporaceae; g__Trametes
New.CleanUp.ReferenceOTU17726	1	0	0	0	0	0	0	k__Fungi; p__Ascomycota; c__Eurotiomycetes; o__Eurotiales; f__Trichocomaceae; g__Aspergillus; s__Aspergillus ochraceus
New.CleanUp.ReferenceOTU17734	0	0	1	0	0	0	0	k__Fungi; p__Basidiomycota; c__Agaricomycetes; o__Russulales; f__unidentified; g__unidentified; s__Russulales sp
New.CleanUp.ReferenceOTU17748	0	0	0	0	0	1	0	k__Fungi; p__Ascomycota; c__Eurotiomycetes; o__Eurotiales; f__Trichocomaceae; g__Aspergillus; s__Aspergillus ochraceus
New.CleanUp.ReferenceOTU17756	0	0	0	0	0	1	0	k__Fungi; p__Ascomycota; c__Eurotiomycetes; o__Eurotiales; f__Trichocomaceae; g__Aspergillus; s__Aspergillus ochraceus
New.CleanUp.ReferenceOTU17761	1	0	0	0	0	0	0	k__Fungi; p__Basidiomycota; c__Agaricomycetes; o__Polyporales; f__Polyporaceae; g__Trametes; s__Trametes versicolor
New.CleanUp.ReferenceOTU17763	0	0	1	0	0	0	0	k__Fungi; p__Ascomycota; c__Dothideomycetes; o__Pleosporales; f__unidentified; g__unidentified; s__Pleosporales sp
New.CleanUp.ReferenceOTU17766	0	0	1	0	0	0	0	k__Fungi; p__Basidiomycota; c__Agaricomycetes; o__Polyporales; f__Polyporaceae; g__Trametes; s__Trametes hirsuta
New.CleanUp.ReferenceOTU17773	0	0	0	0	0	1	0	k__Fungi; p__Ascomycota; c__Eurotiomycetes; o__Eurotiales; f__Trichocomaceae; g__Aspergillus; s__Aspergillus ochraceus
New.CleanUp.ReferenceOTU17788	0	0	0	0	0	1	0	k__Fungi; p__Basidiomycota; c__Agaricomycetes; o__Hymenochaetales; f__Schizoporaceae; g__Hyphodontia; s__Hyphodontia pallidula
New.CleanUp.ReferenceOTU17796	0	0	0	0	0	1	0	k__Fungi; p__Basidiomycota; c__Agaricomycetes; o__Polyporales; f__Meruliaceae; g__Bjerkandera; s__Bjerkandera sp
New.CleanUp.ReferenceOTU17800	0	0	0	0	0	4	0	k__Fungi; p__Basidiomycota; c__Agaricomycetes; o__Russulales; f__Stereaceae
New.CleanUp.ReferenceOTU17811	0	0	0	0	0	1	0	k__Fungi; p__Basidiomycota; c__Agaricomycetes; o__Polyporales; f__Polyporaceae; g__Trametes; s__Trametes versicolor
New.CleanUp.ReferenceOTU17819	0	0	0	0	0	1	0	k__Fungi; p__Ascomycota; c__Eurotiomycetes; o__Eurotiales; f__Trichocomaceae; g__Aspergillus; s__Aspergillus ochraceus
New.CleanUp.ReferenceOTU17821	0	0	1	0	0	0	0	k__Fungi; p__Ascomycota; c__unidentified; o__unidentified; f__unidentified; g__unidentified; s__leaf litter ascomycete strain its367
New.CleanUp.ReferenceOTU17826	2	0	0	0	0	0	0	k__Fungi; p__Basidiomycota; c__Agaricomycetes; o__Polyporales; f__Polyporaceae; g__Trametes; s__Trametes versicolor
New.CleanUp.ReferenceOTU17831	0	0	1	0	0	0	0	k__Fungi; p__Basidiomycota; c__Agaricomycetes; o__Polyporales; f__Polyporaceae; g__Trametes; s__Trametes versicolor
New.CleanUp.ReferenceOTU17835	0	0	0	0	0	1	0	k__Fungi; p__Ascomycota; c__Eurotiomycetes; o__Eurotiales; f__Trichocomaceae; g__Aspergillus; s__Aspergillus ochraceus
New.CleanUp.ReferenceOTU17840	0	0	1	0	0	0	0	k__Fungi; p__Ascomycota; c__Dothideomycetes; o__Pleosporales; f__unidentified; g__unidentified; s__Pleosporales sp
New.CleanUp.ReferenceOTU17841	0	0	1	0	0	0	0	k__Fungi; p__Basidiomycota; c__Agaricomycetes; o__Russulales; f__unidentified; g__unidentified; s__Russulales sp
New.CleanUp.ReferenceOTU17846	0	0	0	0	0	1	0	k__Fungi; p__Basidiomycota; c__Agaricomycetes; o__Polyporales; f__Meruliaceae; g__Bjerkandera; s__Bjerkandera sp
New.CleanUp.ReferenceOTU17848	0	0	0	0	1	0	0	k__Fungi; p__Ascomycota; c__unidentified; o__unidentified; f__unidentified; g__unidentified; s__leaf litter ascomycete strain its367
New.CleanUp.ReferenceOTU17858	0	0	0	0	0	1	0	k__Fungi; p__Ascomycota; c__Eurotiomycetes; o__Eurotiales; f__Trichocomaceae; g__Aspergillus; s__Aspergillus ochraceus
New.CleanUp.ReferenceOTU17861	0	0	9	1	1	8	0	k__Fungi; p__Basidiomycota; c__Agaricomycetes; o__Polyporales; f__Meruliaceae; g__Bjerkandera; s__Bjerkandera sp
New.CleanUp.ReferenceOTU17898	0	0	0	0	0	1	0	k__Fungi; p__Ascomycota; c__Eurotiomycetes; o__Eurotiales; f__Trichocomaceae; g__Aspergillus; s__Aspergillus ochraceus
New.CleanUp.ReferenceOTU179	0	0	0	0	0	1	0	k__Fungi; p__Ascomycota; c__Eurotiomycetes; o__Eurotiales; f__Trichocomaceae; g__Aspergillus; s__Aspergillus ochraceus
New.CleanUp.ReferenceOTU17902	0	0	0	0	0	1	0	k__Fungi; p__Ascomycota; c__Eurotiomycetes; o__Eurotiales; f__Trichocomaceae; g__Aspergillus; s__Aspergillus ochraceus
New.CleanUp.ReferenceOTU17908	0	0	1	0	0	0	0	k__Fungi; p__Ascomycota; c__Eurotiomycetes; o__Eurotiales; f__Trichocomaceae; g__Aspergillus; s__Aspergillus ochraceus
New.CleanUp.ReferenceOTU1792	0	0	0	0	0	0	1	k__Fungi; p__Basidiomycota; c__Agaricomycetes; o__Polyporales; f__Polyporaceae; g__Trametes; s__Trametes versicolor
New.CleanUp.ReferenceOTU1796	1	0	0	0	0	0	0	k__Fungi; p__Basidiomycota; c__Agaricomycetes; o__Polyporales; f__Polyporaceae; g__Trametes; s__Trametes versicolor
New.CleanUp.ReferenceOTU1799	0	1	0	0	0	0	0	k__Fungi; p__Ascomycota; c__Eurotiomycetes; o__Eurotiales; f__Trichocomaceae; g__Aspergillus; s__Aspergillus ochraceus
New.CleanUp.ReferenceOTU181	0	0	0	0	0	1	0	k__Fungi; p__Ascomycota; c__Eurotiomycetes; o__Eurotiales; f__Trichocomaceae; g__Aspergillus; s__Aspergillus ochraceus
New.CleanUp.ReferenceOTU1814	1	0	0	0	0	0	0	k__Fungi; p__Basidiomycota; c__Agaricomycetes; o__Polyporales; f__Polyporaceae; g__Trametes
New.CleanUp.ReferenceOTU1818	0	0	0	0	0	1	0	k__Fungi; p__Ascomycota; c__Eurotiomycetes; o__Eurotiales; f__Trichocomaceae; g__Aspergillus; s__Aspergillus ochraceus
New.CleanUp.ReferenceOTU1822	1	0	0	0	0	0	0	k__Fungi; p__Ascomycota; c__unidentified; o__unidentified; f__unidentified; g__unidentified; s__leaf litter ascomycete strain its367
New.CleanUp.ReferenceOTU1841	0	0	0	0	1	0	0	k__Fungi; p__Ascomycota; c__Eurotiomycetes; o__Eurotiales; f__Trichocomaceae; g__Aspergillus; s__Aspergillus ochraceus
New.CleanUp.ReferenceOTU1846	0	0	0	0	0	0	1	k__Fungi; p__Ascomycota; c__Eurotiomycetes; o__Eurotiales; f__Trichocomaceae; g__Aspergillus; s__Aspergillus ochraceus
New.CleanUp.ReferenceOTU185	1	0	0	0	0	0	0	k__Fungi; p__Basidiomycota; c__Agaricomycetes; o__Polyporales; f__Polyporaceae
New.CleanUp.ReferenceOTU1850	0	0	1	0	0	0	0	k__Fungi; p__Basidiomycota; c__Agaricomycetes; o__Russulales; f__Stereaceae
New.CleanUp.ReferenceOTU1853	0	0	0	0	0	1	0	k__Fungi; p__Ascomycota; c__Eurotiomycetes; o__Eurotiales; f__Trichocomaceae; g__Aspergillus; s__Aspergillus ochraceus
New.CleanUp.ReferenceOTU1862	0	0	0	1	0	2	0	k__Fungi; p__Ascomycota; c__Eurotiomycetes; o__Eurotiales; f__Trichocomaceae; g__Aspergillus; s__Aspergillus ochraceus
New.CleanUp.ReferenceOTU1876	0	0	0	0	1	1	0	k__Fungi; p__Basidiomycota; c__Agaricomycetes; o__Polyporales; f__Phanerochaetaceae; g__Ceriporiopsis; s__Ceriporiopsis gilvescens
New.CleanUp.ReferenceOTU1877	0	0	1	0	0	0	0	k__Fungi; p__Basidiomycota; c__Agaricomycetes; o__Hymenochaetales; f__Hymenochaetaceae; g__Inonotus; s__Inonotus hispidus
New.CleanUp.ReferenceOTU1890	0	0	1	0	0	0	0	k__Fungi; p__Basidiomycota; c__Agaricomycetes; o__Polyporales; f__Meruliaceae; g__Bjerkandera; s__Bjerkandera sp
New.CleanUp.ReferenceOTU1900	0	0	0	0	0	1	0	k__Fungi; p__Ascomycota; c__Eurotiomycetes; o__Eurotiales; f__Trichocomaceae; g__Aspergillus
New.CleanUp.ReferenceOTU1901	0	1	0	0	0	0	0	k__Fungi; p__Ascomycota; c__Eurotiomycetes; o__Eurotiales; f__Trichocomaceae; g__Aspergillus; s__Aspergillus ochraceus
New.CleanUp.ReferenceOTU1911	0	0	0	0	0	1	0	k__Fungi; p__Basidiomycota; c__Agaricomycetes; o__Polyporales; f__Meruliaceae; g__Bjerkandera
New.CleanUp.ReferenceOTU1917	0	0	2	0	0	0	0	k__Fungi; p__Ascomycota; c__Dothideomycetes; o__Pleosporales; f__Pleosporaceae; g__Alternaria; s__Alternaria tenuissima
New.CleanUp.ReferenceOTU1922	0	0	0	0	0	1	0	k__Fungi; p__Ascomycota; c__Eurotiomycetes; o__Eurotiales; f__Trichocomaceae; g__Aspergillus; s__Aspergillus ochraceus
New.CleanUp.ReferenceOTU1933	0	0	1	0	0	0	0	k__Fungi; p__Ascomycota; c__Dothideomycetes; o__Capnodiales; f__Davidiellaceae
New.CleanUp.ReferenceOTU1943	1	0	0	0	0	0	0	k__Fungi; p__Basidiomycota; c__Agaricomycetes; o__Polyporales; f__Polyporaceae; g__Trametes; s__Trametes versicolor
New.CleanUp.ReferenceOTU1946	0	0	0	0	0	0	1	k__Fungi; p__Ascomycota; c__Eurotiomycetes; o__Eurotiales; f__Trichocomaceae; g__Aspergillus
New.CleanUp.ReferenceOTU1966	0	0	0	0	1	0	0	k__Fungi; p__Ascomycota; c__Eurotiomycetes; o__Eurotiales; f__Trichocomaceae; g__Aspergillus; s__Aspergillus ochraceus
New.CleanUp.ReferenceOTU1967	0	0	1	0	0	14	0	k__Fungi; p__Basidiomycota; c__Agaricomycetes; o__Russulales; f__Stereaceae
New.CleanUp.ReferenceOTU1978	0	0	1	0	0	1	0	k__Fungi; p__Basidiomycota; c__Agaricomycetes; o__Polyporales; f__Polyporaceae; g__Trametes; s__Trametes versicolor
New.CleanUp.ReferenceOTU198	0	0	1	0	0	0	0	k__Fungi; p__Ascomycota; c__Dothideomycetes; o__Pleosporales; f__unidentified; g__unidentified; s__Pleosporales sp
New.CleanUp.ReferenceOTU1984	0	0	1	0	0	0	0	k__Fungi; p__Ascomycota; c__Dothideomycetes; o__Pleosporales; f__unidentified; g__unidentified; s__Pleosporales sp
New.CleanUp.ReferenceOTU1986	1	0	0	0	0	0	0	k__Fungi; p__Ascomycota; c__unidentified; o__unidentified; f__unidentified; g__unidentified; s__leaf litter ascomycete strain its367
New.CleanUp.ReferenceOTU1987	0	0	1	0	0	0	0	k__Fungi; p__Ascomycota; c__Eurotiomycetes; o__Eurotiales; f__Trichocomaceae; g__Aspergillus; s__Aspergillus ochraceus
New.CleanUp.ReferenceOTU199	0	0	0	0	0	1	0	k__Fungi; p__Basidiomycota; c__Agaricomycetes; o__Polyporales; f__Meruliaceae; g__Bjerkandera; s__Bjerkandera sp
New.CleanUp.ReferenceOTU2001	1	0	0	0	0	0	0	k__Fungi; p__Ascomycota; c__unidentified; o__unidentified; f__unidentified; g__unidentified; s__leaf litter ascomycete strain its367
New.CleanUp.ReferenceOTU2002	0	0	1	0	0	0	0	k__Fungi; p__Basidiomycota; c__Agaricomycetes; o__Polyporales; f__Polyporaceae
New.CleanUp.ReferenceOTU2015	0	0	1	0	0	0	0	k__Fungi; p__Basidiomycota; c__Agaricomycetes; o__Russulales; f__unidentified; g__unidentified; s__Russulales sp
New.CleanUp.ReferenceOTU2017	1	0	0	0	0	0	0	k__Fungi; p__Basidiomycota; c__Agaricomycetes; o__Polyporales; f__Polyporaceae; g__Trametes; s__Trametes versicolor
New.CleanUp.ReferenceOTU2021	0	0	1	0	0	1	0	k__Fungi; p__Ascomycota; c__Eurotiomycetes; o__Eurotiales; f__Trichocomaceae; g__Aspergillus; s__Aspergillus ochraceus
New.CleanUp.ReferenceOTU2029	3	0	0	0	0	0	0	k__Fungi; p__Basidiomycota; c__Agaricomycetes; o__Polyporales; f__Polyporaceae; g__Trametes
New.CleanUp.ReferenceOTU2032	2	0	0	0	0	0	0	k__Fungi; p__Basidiomycota; c__Agaricomycetes; o__Polyporales; f__Polyporaceae; g__Trametes; s__Trametes versicolor
New.CleanUp.ReferenceOTU2047	0	0	1	0	0	0	0	k__Fungi
New.CleanUp.ReferenceOTU2052	0	0	0	0	0	1	0	k__Fungi; p__Ascomycota; c__Eurotiomycetes; o__Eurotiales; f__Trichocomaceae; g__Aspergillus
New.CleanUp.ReferenceOTU2057	0	0	1	0	0	2	0	k__Fungi; p__Ascomycota; c__Eurotiomycetes; o__Eurotiales; f__Trichocomaceae; g__Aspergillus; s__Aspergillus ochraceus
New.CleanUp.ReferenceOTU2058	0	0	0	0	0	1	0	k__Fungi; p__Ascomycota; c__Eurotiomycetes; o__Eurotiales; f__Trichocomaceae; g__Aspergillus; s__Aspergillus ochraceus
New.CleanUp.ReferenceOTU2062	0	0	1	0	0	0	0	k__Fungi
New.CleanUp.ReferenceOTU2065	1	0	2	0	0	1	0	k__Fungi; p__Basidiomycota; c__Agaricomycetes; o__Polyporales; f__Meruliaceae; g__Bjerkandera; s__Bjerkandera sp
New.CleanUp.ReferenceOTU207	0	0	1	0	0	0	0	k__Fungi; p__Basidiomycota; c__Agaricomycetes; o__Polyporales; f__Polyporaceae; g__Trametes; s__Trametes versicolor
New.CleanUp.ReferenceOTU2100	0	0	1	0	0	0	0	k__Fungi; p__Basidiomycota; c__Agaricomycetes; o__Polyporales; f__Polyporaceae; g__Trametes; s__Trametes versicolor
New.CleanUp.ReferenceOTU2102	1	0	0	0	0	0	0	k__Fungi; p__Basidiomycota; c__Agaricomycetes; o__Polyporales; f__Polyporaceae; g__Trametes
New.CleanUp.ReferenceOTU2106	0	0	0	0	0	0	1	k__Fungi; p__Ascomycota; c__Eurotiomycetes; o__Eurotiales; f__Trichocomaceae; g__Aspergillus; s__Aspergillus ochraceus
New.CleanUp.ReferenceOTU2115	0	0	0	1	0	0	0	k__Fungi; p__Ascomycota; c__Dothideomycetes; o__Pleosporales; f__unidentified; g__unidentified; s__Pleosporales sp
New.CleanUp.ReferenceOTU2117	0	0	0	1	0	0	0	k__Fungi; p__Ascomycota; c__unidentified; o__unidentified; f__unidentified; g__unidentified; s__leaf litter ascomycete strain its367
New.CleanUp.ReferenceOTU2125	0	0	0	0	1	0	0	k__Fungi; p__Ascomycota; c__Eurotiomycetes; o__Eurotiales; f__Trichocomaceae; g__Aspergillus; s__Aspergillus ochraceus
New.CleanUp.ReferenceOTU2134	0	0	0	0	0	1	0	k__Fungi; p__Basidiomycota; c__Agaricomycetes; o__Polyporales; f__Meruliaceae; g__Bjerkandera; s__Bjerkandera sp
New.CleanUp.ReferenceOTU2144	0	0	0	0	1	0	0	k__Fungi; p__Basidiomycota; c__Agaricomycetes; o__Polyporales; f__Polyporaceae; g__Trametes; s__Trametes versicolor
New.CleanUp.ReferenceOTU2148	0	1	0	0	0	0	1	k__Fungi; p__Ascomycota; c__Eurotiomycetes; o__Eurotiales; f__Trichocomaceae
New.CleanUp.ReferenceOTU2150	0	0	0	0	0	1	0	k__Fungi; p__Ascomycota; c__Eurotiomycetes; o__Eurotiales; f__Trichocomaceae; g__Aspergillus; s__Aspergillus ochraceus
New.CleanUp.ReferenceOTU2152	0	0	1	0	0	0	0	k__Fungi; p__Ascomycota; c__Dothideomycetes; o__Pleosporales; f__unidentified; g__unidentified; s__Pleosporales sp
New.CleanUp.ReferenceOTU2155	0	1	1	4	0	4	88	k__Fungi; p__Ascomycota; c__Eurotiomycetes; o__Eurotiales; f__Trichocomaceae; g__Aspergillus; s__Aspergillus ochraceus
New.CleanUp.ReferenceOTU2164	22	0	1	2	0	0	0	k__Fungi; p__Ascomycota; c__unidentified; o__unidentified; f__unidentified; g__unidentified; s__leaf litter ascomycete strain its367
New.CleanUp.ReferenceOTU217	0	0	0	0	0	0	1	k__Fungi; p__Ascomycota; c__Eurotiomycetes; o__Eurotiales; f__Trichocomaceae; g__Aspergillus; s__Aspergillus ochraceus
New.CleanUp.ReferenceOTU2174	0	0	0	0	0	1	0	k__Fungi; p__Ascomycota; c__Eurotiomycetes; o__Eurotiales; f__Trichocomaceae; g__Aspergillus; s__Aspergillus ochraceus
New.CleanUp.ReferenceOTU2187	0	0	0	0	0	1	0	k__Fungi; p__Basidiomycota; c__Agaricomycetes
New.CleanUp.ReferenceOTU2194	0	1	0	0	0	0	0	k__Fungi; p__Ascomycota; c__Eurotiomycetes; o__Eurotiales; f__Trichocomaceae; g__Aspergillus; s__Aspergillus ochraceus
New.CleanUp.ReferenceOTU2199	0	0	1	0	0	0	0	k__Fungi; p__Basidiomycota; c__Agaricomycetes
New.CleanUp.ReferenceOTU2200	0	0	0	0	0	1	0	k__Fungi; p__Ascomycota; c__Eurotiomycetes; o__Eurotiales; f__Trichocomaceae; g__Aspergillus; s__Aspergillus ochraceus
New.CleanUp.ReferenceOTU222	1	1	0	0	0	0	0	k__Fungi; p__Basidiomycota; c__Agaricomycetes; o__Polyporales; f__Polyporaceae; g__Trametes; s__Trametes versicolor
New.CleanUp.ReferenceOTU2228	0	0	0	0	0	1	0	k__Fungi; p__Basidiomycota; c__Agaricomycetes; o__Polyporales; f__Meruliaceae; g__Bjerkandera; s__Bjerkandera sp
New.CleanUp.ReferenceOTU2229	0	0	1	0	0	0	0	k__Fungi; p__Ascomycota; c__Eurotiomycetes; o__Eurotiales; f__Trichocomaceae; g__Aspergillus; s__Aspergillus ochraceus
New.CleanUp.ReferenceOTU2243	0	0	1	0	0	0	0	k__Fungi; p__Basidiomycota; c__Agaricomycetes; o__Russulales; f__unidentified; g__unidentified; s__Russulales sp
New.CleanUp.ReferenceOTU2254	0	0	0	0	0	1	0	k__Fungi; p__Ascomycota; c__Eurotiomycetes; o__Eurotiales; f__Trichocomaceae; g__Aspergillus; s__Aspergillus ochraceus
New.CleanUp.ReferenceOTU2258	0	0	0	0	0	1	0	k__Fungi; p__Basidiomycota; c__Agaricomycetes; o__Russulales; f__Stereaceae
New.CleanUp.ReferenceOTU2262	0	0	1	0	0	0	0	k__Fungi; p__Basidiomycota; c__Agaricomycetes; o__Polyporales; f__Meruliaceae; g__Bjerkandera; s__Bjerkandera sp
New.CleanUp.ReferenceOTU2266	1	0	0	0	0	0	0	k__Fungi; p__Basidiomycota; c__Agaricomycetes; o__Polyporales; f__Polyporaceae; g__Trametes; s__Trametes versicolor
New.CleanUp.ReferenceOTU2273	1	0	0	0	0	0	0	k__Fungi; p__Basidiomycota; c__Agaricomycetes; o__Polyporales; f__Polyporaceae; g__Trametes; s__Trametes versicolor
New.CleanUp.ReferenceOTU2276	1	1	1	1	0	1	1	k__Fungi; p__Ascomycota; c__Eurotiomycetes; o__Eurotiales; f__Trichocomaceae; g__Aspergillus; s__Aspergillus ochraceus
New.CleanUp.ReferenceOTU2279	0	0	0	0	0	1	0	k__Fungi; p__Basidiomycota; c__Agaricomycetes; o__Hymenochaetales; f__Hymenochaetaceae; g__Inonotus; s__Inonotus hispidus
New.CleanUp.ReferenceOTU2280	1	0	0	0	0	0	0	k__Fungi; p__Basidiomycota; c__Agaricomycetes; o__Polyporales; f__Polyporaceae; g__Trametes; s__Trametes versicolor
New.CleanUp.ReferenceOTU2298	0	0	0	0	0	1	0	k__Fungi; p__Ascomycota; c__Eurotiomycetes; o__Eurotiales; f__Trichocomaceae; g__Aspergillus; s__Aspergillus ochraceus
New.CleanUp.ReferenceOTU2301	1	0	0	0	0	0	0	k__Fungi; p__Basidiomycota; c__Agaricomycetes; o__Polyporales; f__Polyporaceae; g__Trametes; s__Trametes versicolor
New.CleanUp.ReferenceOTU2309	0	0	0	0	1	0	0	k__Fungi; p__Ascomycota; c__Eurotiomycetes; o__Eurotiales; f__Trichocomaceae; g__Aspergillus; s__Aspergillus ochraceus
New.CleanUp.ReferenceOTU231	0	0	1	0	0	0	0	k__Fungi; p__Basidiomycota; c__Agaricomycetes; o__Polyporales; f__Meruliaceae; g__Bjerkandera; s__Bjerkandera sp
New.CleanUp.ReferenceOTU2312	0	0	1	0	0	1	0	k__Fungi; p__Basidiomycota; c__Agaricomycetes; o__Russulales; f__Stereaceae
New.CleanUp.ReferenceOTU2325	0	0	1	2	0	0	0	k__Fungi; p__Basidiomycota; c__Agaricomycetes; o__Polyporales; f__Meruliaceae; g__Bjerkandera; s__Bjerkandera sp
New.CleanUp.ReferenceOTU2331	0	0	1	0	0	0	0	k__Fungi; p__Basidiomycota; c__Agaricomycetes; o__Polyporales; f__unidentified; g__unidentified; s__Polyporales sp
New.CleanUp.ReferenceOTU2332	0	0	1	0	0	0	0	k__Fungi; p__Ascomycota; c__Eurotiomycetes; o__Eurotiales; f__Trichocomaceae; g__Aspergillus; s__Aspergillus ochraceus
New.CleanUp.ReferenceOTU2346	1	0	0	0	0	0	0	k__Fungi; p__Basidiomycota; c__Agaricomycetes; o__Polyporales; f__Polyporaceae
New.CleanUp.ReferenceOTU2360	0	0	0	1	0	0	0	k__Fungi; p__Ascomycota; c__Eurotiomycetes; o__Eurotiales; f__Trichocomaceae; g__Aspergillus; s__Aspergillus ochraceus
New.CleanUp.ReferenceOTU2366	0	0	1	0	0	0	0	k__Fungi; p__Ascomycota; c__Eurotiomycetes; o__Eurotiales; f__Trichocomaceae; g__Aspergillus; s__Aspergillus ochraceus
New.CleanUp.ReferenceOTU2375	1	0	0	0	0	0	0	k__Fungi; p__Ascomycota; c__unidentified; o__unidentified; f__unidentified; g__unidentified; s__leaf litter ascomycete strain its367
New.CleanUp.ReferenceOTU2380	2	0	0	0	0	0	0	k__Fungi; p__Basidiomycota; c__Agaricomycetes; o__Polyporales; f__Polyporaceae; g__Trametes
New.CleanUp.ReferenceOTU239	0	0	1	0	0	0	0	k__Fungi; p__Ascomycota; c__Dothideomycetes; o__Pleosporales; f__unidentified; g__unidentified; s__Pleosporales sp
New.CleanUp.ReferenceOTU24	0	0	1	0	0	0	0	k__Fungi; p__Basidiomycota; c__Agaricomycetes
New.CleanUp.ReferenceOTU2400	0	0	1	0	0	0	0	k__Fungi; p__Basidiomycota; c__Agaricomycetes; o__Polyporales; f__Polyporaceae; g__Trametes; s__Trametes versicolor
New.CleanUp.ReferenceOTU2403	0	0	1	0	0	0	0	k__Fungi
New.CleanUp.ReferenceOTU2404	0	0	1	0	0	0	0	k__Fungi; p__Ascomycota; c__Dothideomycetes; o__Pleosporales; f__unidentified; g__unidentified; s__Pleosporales sp
New.CleanUp.ReferenceOTU2420	0	0	0	1	0	0	0	k__Fungi; p__Ascomycota; c__Dothideomycetes; o__Pleosporales; f__Pleosporaceae; g__Alternaria
New.CleanUp.ReferenceOTU2423	0	0	1	0	0	0	0	k__Fungi; p__Basidiomycota; c__Agaricomycetes; o__Russulales; f__Stereaceae
New.CleanUp.ReferenceOTU2425	0	0	1	0	0	0	0	k__Fungi; p__Ascomycota; c__Dothideomycetes; o__Pleosporales; f__unidentified; g__unidentified; s__Pleosporales sp
New.CleanUp.ReferenceOTU2429	0	0	1	0	0	1	0	k__Fungi; p__Ascomycota; c__Eurotiomycetes; o__Eurotiales; f__Trichocomaceae; g__Aspergillus; s__Aspergillus ochraceus
New.CleanUp.ReferenceOTU2436	0	0	0	1	0	0	0	k__Fungi; p__Basidiomycota; c__Agaricomycetes; o__Polyporales; f__Meruliaceae; g__Bjerkandera
New.CleanUp.ReferenceOTU2445	1	0	0	0	0	0	0	k__Fungi; p__Basidiomycota; c__Agaricomycetes; o__Polyporales; f__Polyporaceae; g__Trametes; s__Trametes versicolor
New.CleanUp.ReferenceOTU2459	0	0	1	0	0	0	0	k__Fungi; p__Ascomycota; c__Dothideomycetes; o__Pleosporales; f__unidentified; g__unidentified; s__Pleosporales sp
New.CleanUp.ReferenceOTU246	0	0	0	0	0	1	0	k__Fungi; p__Ascomycota; c__unidentified; o__unidentified; f__unidentified; g__unidentified; s__leaf litter ascomycete strain its367
New.CleanUp.ReferenceOTU2469	1	0	0	0	0	0	0	k__Fungi; p__Basidiomycota; c__Agaricomycetes; o__Polyporales; f__Polyporaceae; g__Trametes; s__Trametes versicolor
New.CleanUp.ReferenceOTU2475	0	0	0	0	0	0	1	k__Fungi; p__Ascomycota; c__Eurotiomycetes; o__Eurotiales; f__Trichocomaceae; g__Aspergillus; s__Aspergillus ochraceus
New.CleanUp.ReferenceOTU2482	0	0	1	0	0	0	0	k__Fungi; p__Basidiomycota; c__Agaricomycetes; o__Polyporales; f__Polyporaceae; g__Trametes; s__Trametes versicolor
New.CleanUp.ReferenceOTU2486	1	0	0	0	0	0	0	k__Fungi; p__Basidiomycota; c__Agaricomycetes; o__Polyporales; f__Polyporaceae; g__Trametes; s__Trametes versicolor
New.CleanUp.ReferenceOTU2490	0	0	1	0	0	0	0	k__Fungi
New.CleanUp.ReferenceOTU2491	1	0	0	0	0	0	0	k__Fungi; p__Ascomycota; c__Dothideomycetes; o__Pleosporales; f__unidentified; g__unidentified; s__Pleosporales sp
New.CleanUp.ReferenceOTU2497	0	0	0	0	0	1	0	k__Fungi; p__Basidiomycota; c__Agaricomycetes; o__Polyporales; f__Phanerochaetaceae; g__Ceriporiopsis; s__Ceriporiopsis gilvescens
New.CleanUp.ReferenceOTU2510	1	0	1	0	0	0	0	k__Fungi; p__Basidiomycota; c__Agaricomycetes; o__Polyporales; f__Meruliaceae; g__Bjerkandera; s__Bjerkandera sp
New.CleanUp.ReferenceOTU2524	0	0	0	0	1	0	0	k__Fungi; p__Ascomycota; c__Eurotiomycetes; o__Eurotiales; f__Trichocomaceae; g__Aspergillus; s__Aspergillus ochraceus
New.CleanUp.ReferenceOTU2525	0	0	0	1	0	0	0	k__Fungi; p__Ascomycota; c__Eurotiomycetes; o__Eurotiales; f__Trichocomaceae; g__Aspergillus; s__Aspergillus ochraceus
New.CleanUp.ReferenceOTU2538	0	0	1	0	0	0	0	k__Fungi; p__Ascomycota; c__Dothideomycetes; o__Pleosporales; f__unidentified; g__unidentified; s__Pleosporales sp
New.CleanUp.ReferenceOTU2539	0	0	0	0	0	1	0	k__Fungi; p__Basidiomycota; c__Agaricomycetes
New.CleanUp.ReferenceOTU2546	4	0	0	0	0	0	0	k__Fungi; p__Basidiomycota; c__Agaricomycetes; o__Polyporales; f__Polyporaceae; g__Trametes
New.CleanUp.ReferenceOTU2566	0	0	1	0	0	0	0	k__Fungi; p__unidentified; c__unidentified; o__unidentified; f__unidentified; g__unidentified; s__uncultured fungus
New.CleanUp.ReferenceOTU2573	0	0	2	1	0	0	0	k__Fungi; p__Ascomycota; c__Dothideomycetes; o__Pleosporales; f__unidentified; g__unidentified; s__Pleosporales sp
New.CleanUp.ReferenceOTU258	0	0	5	1	0	1	0	k__Fungi
New.CleanUp.ReferenceOTU2582	0	0	0	0	0	1	0	k__Fungi; p__Ascomycota; c__Eurotiomycetes; o__Eurotiales; f__Trichocomaceae; g__Aspergillus; s__Aspergillus ochraceus
New.CleanUp.ReferenceOTU2585	0	0	0	0	0	1	0	k__Fungi; p__Ascomycota; c__Eurotiomycetes; o__Eurotiales; f__Trichocomaceae; g__Aspergillus; s__Aspergillus ochraceus
New.CleanUp.ReferenceOTU2588	1	0	0	0	0	0	0	k__Fungi; p__Ascomycota; c__unidentified; o__unidentified; f__unidentified; g__unidentified; s__leaf litter ascomycete strain its367
New.CleanUp.ReferenceOTU2591	1	0	0	0	0	0	0	k__Fungi; p__Basidiomycota; c__Agaricomycetes; o__Polyporales; f__Polyporaceae; g__Trametes
New.CleanUp.ReferenceOTU260	0	0	1	0	0	0	0	k__Fungi; p__Ascomycota; c__Dothideomycetes; o__Pleosporales; f__unidentified; g__unidentified; s__Pleosporales sp
New.CleanUp.ReferenceOTU2604	1	0	0	0	0	0	0	k__Fungi; p__Basidiomycota; c__Agaricomycetes; o__Polyporales; f__Polyporaceae; g__Trametes
New.CleanUp.ReferenceOTU2605	0	0	0	0	0	0	1	k__Fungi; p__Ascomycota; c__Eurotiomycetes; o__Eurotiales; f__Trichocomaceae; g__Aspergillus; s__Aspergillus ochraceus
New.CleanUp.ReferenceOTU2607	0	0	1	0	0	0	0	k__Fungi
New.CleanUp.ReferenceOTU2612	0	0	0	0	0	0	1	k__Fungi; p__Ascomycota; c__Eurotiomycetes; o__Eurotiales; f__Trichocomaceae; g__Aspergillus; s__Aspergillus ochraceus
New.CleanUp.ReferenceOTU2614	0	1	0	0	0	0	0	k__Fungi; p__Ascomycota; c__Eurotiomycetes; o__Eurotiales; f__Trichocomaceae; g__Aspergillus; s__Aspergillus ochraceus
New.CleanUp.ReferenceOTU2618	0	0	0	1	0	0	0	k__Fungi; p__Ascomycota; c__unidentified; o__unidentified; f__unidentified; g__unidentified; s__leaf litter ascomycete strain its367
New.CleanUp.ReferenceOTU262	0	0	1	0	0	0	0	k__Fungi; p__Basidiomycota; c__Agaricomycetes; o__Polyporales; f__Polyporaceae; g__Trametes; s__Trametes versicolor
New.CleanUp.ReferenceOTU2624	0	0	1	0	0	0	0	k__Fungi; p__Ascomycota; c__Dothideomycetes; o__Pleosporales; f__unidentified; g__unidentified; s__Pleosporales sp
New.CleanUp.ReferenceOTU2630	0	0	1	0	0	0	0	k__Fungi
New.CleanUp.ReferenceOTU2644	61	1	2	2	0	4	1	k__Fungi; p__Basidiomycota; c__Agaricomycetes; o__Polyporales; f__Polyporaceae; g__Trametes; s__Trametes versicolor
New.CleanUp.ReferenceOTU2658	0	0	0	0	0	1	0	k__Fungi; p__Basidiomycota; c__Agaricomycetes; o__Polyporales; f__Polyporaceae; g__Trametes
New.CleanUp.ReferenceOTU2659	0	0	0	0	0	0	1	k__Fungi; p__Ascomycota; c__Eurotiomycetes; o__Eurotiales; f__Trichocomaceae; g__Penicillium
New.CleanUp.ReferenceOTU2661	0	0	1	0	0	0	0	k__Fungi; p__Basidiomycota; c__Agaricomycetes; o__Polyporales; f__Polyporaceae; g__Trametes; s__Trametes versicolor
New.CleanUp.ReferenceOTU2666	0	0	0	0	0	1	0	k__Fungi; p__Basidiomycota; c__Agaricomycetes; o__Polyporales; f__Phanerochaetaceae; g__Ceriporiopsis; s__Ceriporiopsis gilvescens
New.CleanUp.ReferenceOTU2678	0	0	1	0	0	0	0	k__Fungi; p__Basidiomycota; c__Agaricomycetes; o__Polyporales; f__Polyporaceae; g__Trametes; s__Trametes versicolor
New.CleanUp.ReferenceOTU2690	0	0	0	1	0	1	0	k__Fungi; p__Ascomycota; c__Eurotiomycetes; o__Eurotiales; f__Trichocomaceae; g__Aspergillus; s__Aspergillus ochraceus
New.CleanUp.ReferenceOTU2704	3	0	1	0	0	0	0	k__Fungi; p__Basidiomycota; c__Agaricomycetes; o__Polyporales; f__Polyporaceae; g__Trametes
New.CleanUp.ReferenceOTU2708	0	0	1	0	0	0	0	k__Fungi; p__Ascomycota; c__Dothideomycetes; o__Pleosporales; f__unidentified; g__unidentified; s__Pleosporales sp
New.CleanUp.ReferenceOTU2709	0	0	1	0	0	0	0	k__Fungi; p__Ascomycota; c__Eurotiomycetes; o__Eurotiales; f__Trichocomaceae; g__Aspergillus; s__Aspergillus ochraceus
New.CleanUp.ReferenceOTU2722	0	0	1	0	0	0	0	k__Fungi; p__Ascomycota; c__Eurotiomycetes; o__Eurotiales; f__Trichocomaceae; g__Aspergillus; s__Aspergillus ochraceus
New.CleanUp.ReferenceOTU2736	0	0	0	0	0	0	1	k__Fungi; p__Ascomycota; c__Eurotiomycetes; o__Eurotiales; f__Trichocomaceae; g__Aspergillus; s__Aspergillus ochraceus
New.CleanUp.ReferenceOTU2740	0	0	0	0	1	0	0	k__Fungi; p__Ascomycota; c__Eurotiomycetes; o__Eurotiales; f__Trichocomaceae; g__Aspergillus; s__Aspergillus ochraceus
New.CleanUp.ReferenceOTU2744	0	1	0	0	0	0	0	k__Fungi
New.CleanUp.ReferenceOTU2756	1	0	0	0	0	0	0	k__Fungi; p__Basidiomycota; c__Agaricomycetes; o__Polyporales; f__Polyporaceae; g__Trametes; s__Trametes versicolor
New.CleanUp.ReferenceOTU2760	0	0	0	0	0	1	0	k__Fungi; p__Ascomycota; c__Eurotiomycetes; o__Eurotiales; f__Trichocomaceae; g__Aspergillus; s__Aspergillus ochraceus
New.CleanUp.ReferenceOTU2764	0	0	1	0	0	0	0	k__Fungi
New.CleanUp.ReferenceOTU2769	0	0	0	0	0	0	1	k__Fungi; p__Ascomycota; c__Eurotiomycetes; o__Eurotiales; f__Trichocomaceae; g__Aspergillus; s__Aspergillus ochraceus
New.CleanUp.ReferenceOTU2798	0	1	0	0	0	0	0	k__Fungi; p__Ascomycota; c__Eurotiomycetes; o__Eurotiales; f__Trichocomaceae; g__Aspergillus; s__Aspergillus ochraceus
New.CleanUp.ReferenceOTU2809	0	0	1	0	0	0	0	k__Fungi; p__Basidiomycota; c__Agaricomycetes; o__Russulales; f__Peniophoraceae
New.CleanUp.ReferenceOTU2810	0	0	0	1	0	1	0	k__Fungi; p__Ascomycota; c__Eurotiomycetes; o__Eurotiales; f__Trichocomaceae; g__Aspergillus; s__Aspergillus ochraceus
New.CleanUp.ReferenceOTU2811	0	0	1	0	0	0	0	k__Fungi; p__Basidiomycota; c__Agaricomycetes; o__Polyporales; f__Meruliaceae; g__Bjerkandera; s__Bjerkandera sp
New.CleanUp.ReferenceOTU2820	0	0	1	0	1	0	0	k__Fungi; p__Ascomycota; c__Dothideomycetes; o__Pleosporales; f__unidentified; g__unidentified; s__Pleosporales sp
New.CleanUp.ReferenceOTU283	0	0	1	0	0	0	0	k__Fungi; p__Basidiomycota; c__Agaricomycetes
New.CleanUp.ReferenceOTU2834	0	0	0	0	0	0	2	k__Fungi; p__Ascomycota; c__Eurotiomycetes; o__Eurotiales; f__Trichocomaceae; g__Aspergillus; s__Aspergillus ochraceus
New.CleanUp.ReferenceOTU2835	0	0	1	0	0	0	0	k__Fungi; p__Basidiomycota; c__Agaricomycetes; o__Polyporales; f__Polyporaceae
New.CleanUp.ReferenceOTU2846	0	0	1	0	0	0	0	k__Fungi
New.CleanUp.ReferenceOTU2862	0	0	0	0	0	1	0	k__Fungi; p__Ascomycota; c__Eurotiomycetes; o__Eurotiales; f__Trichocomaceae; g__Aspergillus; s__Aspergillus ochraceus
New.CleanUp.ReferenceOTU2872	1	0	20	0	0	0	1	k__Fungi; p__unidentified; c__unidentified; o__unidentified; f__unidentified; g__unidentified; s__uncultured fungus
New.CleanUp.ReferenceOTU2877	0	0	1	0	0	0	0	k__Fungi
New.CleanUp.ReferenceOTU2879	0	0	0	0	0	1	0	k__Fungi; p__Basidiomycota; c__Agaricomycetes; o__Polyporales; f__Polyporaceae; g__Trametes; s__Trametes versicolor
New.CleanUp.ReferenceOTU288	1	0	0	0	0	0	0	k__Fungi; p__Basidiomycota; c__Agaricomycetes; o__Polyporales; f__Polyporaceae; g__Trametes; s__Trametes versicolor
New.CleanUp.ReferenceOTU2887	1	0	0	0	0	0	0	k__Fungi; p__Basidiomycota; c__Agaricomycetes; o__Polyporales; f__Polyporaceae; g__Trametes; s__Trametes versicolor
New.CleanUp.ReferenceOTU2894	0	0	1	0	0	0	0	k__Fungi; p__Basidiomycota; c__Agaricomycetes; o__Polyporales; f__Meruliaceae; g__Bjerkandera; s__Bjerkandera sp
New.CleanUp.ReferenceOTU2898	0	0	0	0	0	0	1	k__Fungi; p__Ascomycota; c__Eurotiomycetes; o__Eurotiales; f__Trichocomaceae; g__Aspergillus; s__Aspergillus ochraceus
New.CleanUp.ReferenceOTU2899	0	0	0	1	0	0	0	k__Fungi; p__Ascomycota; c__Eurotiomycetes; o__Eurotiales; f__Trichocomaceae; g__Aspergillus; s__Aspergillus ochraceus
New.CleanUp.ReferenceOTU2907	0	0	0	1	0	0	0	k__Fungi; p__Ascomycota; c__Eurotiomycetes; o__Eurotiales; f__Trichocomaceae; g__Aspergillus
New.CleanUp.ReferenceOTU2909	0	1	0	1	0	0	0	k__Fungi; p__Ascomycota; c__Eurotiomycetes; o__Eurotiales; f__Trichocomaceae; g__Aspergillus; s__Aspergillus ochraceus
New.CleanUp.ReferenceOTU2914	0	0	1	0	0	0	0	k__Fungi; p__Ascomycota; c__Dothideomycetes; o__Pleosporales; f__unidentified; g__unidentified; s__Pleosporales sp
New.CleanUp.ReferenceOTU2941	2	0	0	0	0	0	0	k__Fungi; p__Basidiomycota; c__Agaricomycetes; o__Polyporales; f__Polyporaceae; g__Trametes; s__Trametes versicolor
New.CleanUp.ReferenceOTU2942	1	1	0	0	2	0	7	k__Fungi; p__Ascomycota; c__Eurotiomycetes; o__Eurotiales; f__Trichocomaceae; g__Aspergillus; s__Aspergillus ochraceus
New.CleanUp.ReferenceOTU2944	0	0	2	0	0	2	0	k__Fungi; p__Basidiomycota; c__Agaricomycetes; o__Polyporales; f__Meruliaceae; g__Bjerkandera; s__Bjerkandera sp
New.CleanUp.ReferenceOTU2946	0	0	0	0	0	1	0	k__Fungi; p__Ascomycota; c__Eurotiomycetes; o__Eurotiales; f__Trichocomaceae; g__Aspergillus; s__Aspergillus ochraceus
New.CleanUp.ReferenceOTU2968	0	0	0	0	1	0	0	k__Fungi; p__Ascomycota; c__Eurotiomycetes; o__Eurotiales; f__Trichocomaceae; g__Aspergillus; s__Aspergillus ochraceus
New.CleanUp.ReferenceOTU2970	3	0	0	0	0	0	0	k__Fungi; p__Basidiomycota; c__Agaricomycetes; o__Polyporales; f__Polyporaceae; g__Trametes; s__Trametes versicolor
New.CleanUp.ReferenceOTU2983	0	0	1	0	0	0	0	k__Fungi; p__Ascomycota; c__Eurotiomycetes; o__Eurotiales; f__Trichocomaceae; g__Aspergillus; s__Aspergillus ochraceus
New.CleanUp.ReferenceOTU2988	1	0	0	0	0	0	0	k__Fungi; p__Basidiomycota; c__Agaricomycetes; o__Polyporales; f__Polyporaceae; g__Trametes; s__Trametes versicolor
New.CleanUp.ReferenceOTU2999	2	0	0	0	0	0	0	k__Fungi; p__Basidiomycota; c__Agaricomycetes; o__Polyporales; f__Polyporaceae; g__Trametes
New.CleanUp.ReferenceOTU3	2	0	0	0	0	0	0	k__Fungi; p__Basidiomycota; c__Agaricomycetes; o__Polyporales; f__Polyporaceae; g__Trametes; s__Trametes versicolor
New.CleanUp.ReferenceOTU3004	0	0	0	0	1	0	0	k__Fungi; p__Ascomycota; c__Eurotiomycetes; o__Eurotiales; f__Trichocomaceae; g__Aspergillus; s__Aspergillus ochraceus
New.CleanUp.ReferenceOTU3022	1	0	0	0	0	0	0	k__Fungi; p__Basidiomycota; c__Agaricomycetes; o__Polyporales; f__Polyporaceae; g__Trametes; s__Trametes versicolor
New.CleanUp.ReferenceOTU3023	3	0	1	0	0	0	0	k__Fungi; p__Basidiomycota; c__Agaricomycetes; o__Polyporales; f__Polyporaceae; g__Trametes
New.CleanUp.ReferenceOTU3024	0	0	0	0	0	0	1	k__Fungi; p__Basidiomycota; c__Agaricomycetes; o__Russulales; f__Peniophoraceae
New.CleanUp.ReferenceOTU3032	0	0	0	0	0	0	1	k__Fungi; p__Ascomycota; c__Eurotiomycetes; o__Eurotiales; f__Trichocomaceae; g__Penicillium; s__Penicillium sp RM1_8
New.CleanUp.ReferenceOTU3035	1	0	0	0	0	0	0	k__Fungi; p__Basidiomycota; c__Agaricomycetes; o__Polyporales; f__Polyporaceae; g__Trametes; s__Trametes versicolor
New.CleanUp.ReferenceOTU3047	0	0	0	0	1	1	0	k__Fungi; p__Ascomycota; c__Eurotiomycetes; o__Eurotiales; f__Trichocomaceae; g__Aspergillus; s__Aspergillus ochraceus
New.CleanUp.ReferenceOTU3055	0	0	1	0	0	0	0	k__Fungi; p__Ascomycota; c__Dothideomycetes; o__Pleosporales; f__unidentified; g__unidentified; s__Pleosporales sp
New.CleanUp.ReferenceOTU3058	0	0	0	1	0	0	0	k__Fungi; p__Basidiomycota; c__Agaricomycetes; o__Polyporales; f__Meruliaceae; g__Bjerkandera
New.CleanUp.ReferenceOTU3060	1	0	0	0	0	0	0	k__Fungi; p__Basidiomycota; c__Agaricomycetes; o__Polyporales; f__Polyporaceae; g__Trametes; s__Trametes versicolor
New.CleanUp.ReferenceOTU3063	0	0	1	0	0	0	0	k__Fungi; p__Basidiomycota; c__Agaricomycetes; o__Polyporales; f__Polyporaceae; g__Trametes; s__Trametes versicolor
New.CleanUp.ReferenceOTU3071	0	0	0	0	1	0	0	k__Fungi; p__Basidiomycota; c__Agaricomycetes; o__Polyporales; f__Polyporaceae; g__Trametes
New.CleanUp.ReferenceOTU3081	0	0	1	0	0	0	0	k__Fungi; p__Ascomycota; c__Dothideomycetes; o__Pleosporales; f__unidentified; g__unidentified; s__Pleosporales sp
New.CleanUp.ReferenceOTU3089	0	0	1	0	0	0	0	k__Fungi; p__Ascomycota; c__Eurotiomycetes; o__Eurotiales; f__Trichocomaceae; g__Aspergillus; s__Aspergillus ochraceus
New.CleanUp.ReferenceOTU3094	0	0	0	1	0	0	0	k__Fungi; p__Basidiomycota; c__Agaricomycetes; o__Polyporales; f__Meruliaceae; g__Bjerkandera
New.CleanUp.ReferenceOTU3105	0	0	1	0	0	0	0	k__Fungi; p__Ascomycota; c__Dothideomycetes; o__Pleosporales; f__unidentified; g__unidentified; s__Pleosporales sp
New.CleanUp.ReferenceOTU3106	1	0	0	0	0	0	0	k__Fungi; p__Basidiomycota; c__Agaricomycetes; o__Polyporales; f__Polyporaceae
New.CleanUp.ReferenceOTU3118	0	0	0	0	0	1	0	k__Fungi; p__Ascomycota; c__Eurotiomycetes; o__Eurotiales; f__Trichocomaceae; g__Aspergillus; s__Aspergillus ochraceus
New.CleanUp.ReferenceOTU3120	0	0	0	0	0	1	0	k__Fungi; p__Ascomycota; c__unidentified; o__unidentified; f__unidentified; g__unidentified; s__leaf litter ascomycete strain its367
New.CleanUp.ReferenceOTU3122	0	0	1	0	0	2	0	k__Fungi; p__Ascomycota; c__Eurotiomycetes; o__Eurotiales; f__Trichocomaceae; g__Aspergillus; s__Aspergillus ochraceus
New.CleanUp.ReferenceOTU3125	0	0	0	0	1	1	0	k__Fungi; p__Ascomycota; c__Eurotiomycetes; o__Eurotiales; f__Trichocomaceae; g__Aspergillus; s__Aspergillus ochraceus
New.CleanUp.ReferenceOTU3142	0	0	1	0	0	0	0	k__Fungi; p__Basidiomycota; c__Agaricomycetes; o__Polyporales; f__Polyporaceae; g__Trametes; s__Trametes hirsuta
New.CleanUp.ReferenceOTU315	0	0	1	0	0	0	0	k__Fungi; p__Basidiomycota; c__Agaricomycetes; o__Polyporales; f__Meruliaceae; g__Bjerkandera; s__Bjerkandera sp
New.CleanUp.ReferenceOTU3151	0	0	4	0	0	2	0	k__Fungi; p__Basidiomycota; c__Agaricomycetes; o__Polyporales; f__Polyporaceae; g__Trametes; s__Trametes versicolor
New.CleanUp.ReferenceOTU3155	0	0	0	1	1	0	0	k__Fungi; p__Ascomycota; c__Eurotiomycetes; o__Eurotiales; f__Trichocomaceae; g__Aspergillus; s__Aspergillus ochraceus
New.CleanUp.ReferenceOTU3161	0	0	0	0	0	1	0	k__Fungi; p__Ascomycota; c__Dothideomycetes; o__Pleosporales; f__unidentified; g__unidentified; s__Pleosporales sp
New.CleanUp.ReferenceOTU3164	0	0	0	0	0	1	0	k__Fungi; p__Ascomycota; c__Eurotiomycetes; o__Eurotiales; f__Trichocomaceae; g__Aspergillus; s__Aspergillus ochraceus
New.CleanUp.ReferenceOTU3169	0	0	1	0	0	0	0	k__Fungi; p__Ascomycota; c__Dothideomycetes; o__Pleosporales; f__unidentified; g__unidentified; s__Pleosporales sp
New.CleanUp.ReferenceOTU3171	1	0	0	0	0	0	0	k__Fungi; p__Basidiomycota; c__Agaricomycetes; o__Polyporales; f__Polyporaceae; g__Trametes; s__Trametes versicolor
New.CleanUp.ReferenceOTU3189	0	0	0	2	0	0	0	k__Fungi; p__Ascomycota; c__Eurotiomycetes; o__Eurotiales; f__Trichocomaceae; g__Aspergillus; s__Aspergillus ochraceus
New.CleanUp.ReferenceOTU319	0	0	1	0	0	0	0	k__Fungi; p__Basidiomycota; c__Agaricomycetes; o__Russulales; f__unidentified; g__unidentified; s__Russulales sp
New.CleanUp.ReferenceOTU3198	1	0	0	0	0	0	0	k__Fungi; p__Basidiomycota; c__Agaricomycetes; o__Polyporales; f__Polyporaceae; g__Trametes
New.CleanUp.ReferenceOTU3216	0	0	0	0	0	1	0	k__Fungi; p__Ascomycota; c__Eurotiomycetes; o__Eurotiales; f__Trichocomaceae; g__Aspergillus; s__Aspergillus ochraceus
New.CleanUp.ReferenceOTU3221	0	0	0	0	0	2	0	k__Fungi; p__Ascomycota; c__Eurotiomycetes; o__Eurotiales; f__Trichocomaceae; g__Aspergillus
New.CleanUp.ReferenceOTU323	0	0	2	1	0	1	0	k__Fungi; p__Basidiomycota; c__Agaricomycetes
New.CleanUp.ReferenceOTU3232	0	0	0	1	0	0	0	k__Fungi; p__Ascomycota; c__Dothideomycetes; o__Capnodiales; f__Davidiellaceae; g__Cladosporium; s__Cladosporium sphaerospermum
New.CleanUp.ReferenceOTU3239	0	0	1	0	0	0	0	k__Fungi; p__Basidiomycota; c__Agaricomycetes; o__Polyporales; f__Polyporaceae; g__Trametes; s__Trametes versicolor
New.CleanUp.ReferenceOTU3251	0	0	0	1	0	1	0	k__Fungi; p__Ascomycota; c__Eurotiomycetes; o__Eurotiales; f__Trichocomaceae; g__Aspergillus; s__Aspergillus ochraceus
New.CleanUp.ReferenceOTU3256	0	0	0	0	0	0	1	k__Fungi; p__Ascomycota; c__Eurotiomycetes; o__Eurotiales; f__Trichocomaceae; g__Aspergillus; s__Aspergillus ochraceus
New.CleanUp.ReferenceOTU3259	0	0	0	0	0	0	1	k__Fungi
New.CleanUp.ReferenceOTU3262	0	0	1	0	0	0	0	k__Fungi; p__Ascomycota; c__Dothideomycetes; o__Pleosporales; f__unidentified; g__unidentified; s__Pleosporales sp
New.CleanUp.ReferenceOTU3274	0	0	1	0	0	0	0	k__Fungi; p__Ascomycota; c__Dothideomycetes; o__Pleosporales; f__unidentified; g__unidentified; s__Pleosporales sp
New.CleanUp.ReferenceOTU3277	1	0	0	0	0	0	0	k__Fungi; p__Ascomycota; c__unidentified; o__unidentified; f__unidentified; g__unidentified; s__leaf litter ascomycete strain its367
New.CleanUp.ReferenceOTU3279	1	0	0	0	0	0	0	k__Fungi; p__Ascomycota; c__Eurotiomycetes; o__Eurotiales; f__Trichocomaceae; g__Aspergillus; s__Aspergillus ochraceus
New.CleanUp.ReferenceOTU3282	0	0	1	0	0	0	0	k__Fungi; p__Basidiomycota; c__Agaricomycetes; o__Polyporales; f__Polyporaceae; g__Trametes; s__Trametes versicolor
New.CleanUp.ReferenceOTU3284	0	0	1	0	0	0	0	k__Fungi; p__Basidiomycota; c__Agaricomycetes; o__Polyporales; f__Polyporaceae; g__Trametes; s__Trametes versicolor
New.CleanUp.ReferenceOTU3285	0	0	0	0	0	0	1	k__Fungi; p__Ascomycota; c__Eurotiomycetes; o__Eurotiales; f__Trichocomaceae; g__Aspergillus; s__Aspergillus ochraceus
New.CleanUp.ReferenceOTU3304	0	0	1	0	0	0	0	k__Fungi
New.CleanUp.ReferenceOTU3313	0	0	1	0	0	0	0	k__Fungi; p__Ascomycota
New.CleanUp.ReferenceOTU3319	0	0	0	0	0	1	0	k__Fungi; p__Ascomycota; c__Eurotiomycetes; o__Eurotiales; f__Trichocomaceae; g__Aspergillus; s__Aspergillus ochraceus
New.CleanUp.ReferenceOTU3328	0	0	1	0	0	0	0	k__Fungi; p__Ascomycota; c__Dothideomycetes; o__Pleosporales; f__unidentified; g__unidentified; s__Pleosporales sp
New.CleanUp.ReferenceOTU3347	0	0	1	0	0	0	0	k__Fungi; p__Ascomycota; c__Dothideomycetes; o__Pleosporales; f__unidentified; g__unidentified; s__Pleosporales sp
New.CleanUp.ReferenceOTU3351	0	0	1	0	0	0	0	k__Fungi; p__Ascomycota; c__Dothideomycetes; o__Pleosporales; f__unidentified; g__unidentified; s__Pleosporales sp
New.CleanUp.ReferenceOTU336	0	0	1	0	0	0	0	k__Fungi; p__Basidiomycota; c__Agaricomycetes; o__Polyporales; f__Polyporaceae; g__unidentified; s__Polyporaceae sp
New.CleanUp.ReferenceOTU3364	0	0	0	0	0	1	0	k__Fungi; p__Ascomycota; c__Eurotiomycetes; o__Eurotiales; f__Trichocomaceae; g__Aspergillus; s__Aspergillus ochraceus
New.CleanUp.ReferenceOTU3366	0	0	0	0	0	1	0	k__Fungi; p__Ascomycota; c__Eurotiomycetes; o__Eurotiales; f__Trichocomaceae; g__Aspergillus; s__Aspergillus ochraceus
New.CleanUp.ReferenceOTU3391	1	0	0	0	0	0	0	k__Fungi; p__Ascomycota; c__Eurotiomycetes; o__Eurotiales; f__Trichocomaceae; g__Aspergillus; s__Aspergillus ochraceus
New.CleanUp.ReferenceOTU3397	0	0	0	0	0	1	0	k__Fungi; p__Ascomycota; c__Eurotiomycetes; o__Eurotiales; f__Trichocomaceae; g__Aspergillus; s__Aspergillus ochraceus
New.CleanUp.ReferenceOTU3399	0	0	0	0	1	0	1	k__Fungi; p__Ascomycota; c__Eurotiomycetes; o__Eurotiales; f__Trichocomaceae; g__Aspergillus; s__Aspergillus ochraceus
New.CleanUp.ReferenceOTU3405	0	0	1	0	0	0	0	k__Fungi; p__Basidiomycota; c__Agaricomycetes; o__Polyporales; f__Polyporaceae; g__Trametes; s__Trametes versicolor
New.CleanUp.ReferenceOTU3406	0	0	1	0	0	0	0	k__Fungi; p__Ascomycota; c__Dothideomycetes; o__Pleosporales; f__unidentified; g__unidentified; s__Pleosporales sp
New.CleanUp.ReferenceOTU3408	0	0	0	0	0	1	0	k__Fungi; p__Basidiomycota; c__Agaricomycetes
New.CleanUp.ReferenceOTU3409	0	0	0	0	0	1	0	k__Fungi; p__Basidiomycota; c__Agaricomycetes; o__Polyporales; f__Meruliaceae; g__Bjerkandera
New.CleanUp.ReferenceOTU341	0	0	1	0	0	3	0	k__Fungi; p__Basidiomycota; c__Agaricomycetes; o__Russulales; f__Peniophoraceae; g__Peniophora
New.CleanUp.ReferenceOTU3425	3	0	0	0	0	0	0	k__Fungi; p__Basidiomycota; c__Agaricomycetes; o__Polyporales; f__Polyporaceae; g__Trametes; s__Trametes versicolor
New.CleanUp.ReferenceOTU3428	0	0	1	0	0	0	0	k__Fungi; p__Ascomycota; c__Eurotiomycetes; o__Eurotiales; f__Trichocomaceae; g__Aspergillus; s__Aspergillus ochraceus
New.CleanUp.ReferenceOTU3434	1	0	0	0	0	0	0	k__Fungi; p__Basidiomycota; c__Agaricomycetes; o__Polyporales; f__Polyporaceae; g__Trametes
New.CleanUp.ReferenceOTU3438	0	0	1	0	0	0	0	k__Fungi; p__Ascomycota; c__unidentified; o__unidentified; f__unidentified; g__unidentified; s__leaf litter ascomycete strain its367
New.CleanUp.ReferenceOTU3440	1	0	0	0	0	0	0	k__Fungi; p__Basidiomycota; c__Agaricomycetes; o__Hymenochaetales; f__Hymenochaetaceae; g__Inonotus; s__Inonotus hispidus
New.CleanUp.ReferenceOTU3443	1	0	0	0	0	0	0	k__Fungi; p__Basidiomycota; c__Agaricomycetes; o__Polyporales; f__Polyporaceae; g__Trametes
New.CleanUp.ReferenceOTU3451	0	0	1	0	0	0	0	k__Fungi
New.CleanUp.ReferenceOTU3472	0	0	0	0	0	1	0	k__Fungi; p__Ascomycota; c__Eurotiomycetes; o__Eurotiales; f__Trichocomaceae; g__Aspergillus
New.CleanUp.ReferenceOTU3493	0	0	1	0	0	0	0	k__Fungi
New.CleanUp.ReferenceOTU3494	0	0	1	0	0	0	0	k__Fungi; p__Basidiomycota; c__Agaricomycetes; o__Polyporales; f__Meruliaceae; g__Bjerkandera; s__Bjerkandera sp
New.CleanUp.ReferenceOTU3496	0	0	0	0	0	1	0	k__Fungi; p__Ascomycota; c__Eurotiomycetes; o__Eurotiales; f__Trichocomaceae; g__Aspergillus; s__Aspergillus ochraceus
New.CleanUp.ReferenceOTU3511	0	0	0	0	0	1	0	k__Fungi; p__Basidiomycota; c__Agaricomycetes; o__Polyporales; f__Meruliaceae; g__Bjerkandera
New.CleanUp.ReferenceOTU3515	0	0	0	0	1	0	0	k__Fungi; p__Ascomycota; c__Eurotiomycetes; o__Eurotiales; f__Trichocomaceae; g__Aspergillus; s__Aspergillus ochraceus
New.CleanUp.ReferenceOTU3527	1	0	0	0	0	0	0	k__Fungi; p__Basidiomycota; c__Agaricomycetes; o__Polyporales; f__Polyporaceae; g__Trametes; s__Trametes versicolor
New.CleanUp.ReferenceOTU353	0	0	1	0	0	0	0	k__Fungi; p__Basidiomycota; c__Agaricomycetes; o__Polyporales; f__Polyporaceae; g__Trametes; s__Trametes versicolor
New.CleanUp.ReferenceOTU3532	0	0	1	0	0	0	0	k__Fungi; p__Basidiomycota; c__Agaricomycetes; o__Russulales; f__unidentified; g__unidentified; s__Russulales sp
New.CleanUp.ReferenceOTU3533	0	0	0	0	0	1	0	k__Fungi; p__Ascomycota; c__Eurotiomycetes; o__Eurotiales; f__Trichocomaceae; g__Aspergillus; s__Aspergillus ochraceus
New.CleanUp.ReferenceOTU3535	0	0	0	0	0	0	1	k__Fungi; p__Ascomycota; c__Eurotiomycetes; o__Eurotiales; f__Trichocomaceae; g__Aspergillus; s__Aspergillus ochraceus
New.CleanUp.ReferenceOTU3536	1	0	0	0	0	0	0	k__Fungi; p__Basidiomycota; c__Agaricomycetes; o__Polyporales; f__Polyporaceae; g__Trametes
New.CleanUp.ReferenceOTU3537	0	0	0	0	0	1	0	k__Fungi; p__Basidiomycota; c__Agaricomycetes; o__Polyporales; f__Meruliaceae; g__Bjerkandera
New.CleanUp.ReferenceOTU3540	0	0	0	1	0	0	0	k__Fungi; p__Basidiomycota; c__Agaricomycetes; o__Polyporales; f__Meruliaceae; g__Bjerkandera; s__Bjerkandera sp
New.CleanUp.ReferenceOTU3572	0	0	3	1	0	2	0	k__Fungi; p__Basidiomycota; c__Agaricomycetes; o__Hymenochaetales; f__Hymenochaetaceae; g__Inonotus; s__Inonotus hispidus
New.CleanUp.ReferenceOTU3588	0	0	1	0	0	0	0	k__Fungi; p__Ascomycota; c__Dothideomycetes; o__Pleosporales; f__unidentified; g__unidentified; s__Pleosporales sp
New.CleanUp.ReferenceOTU3597	0	0	1	0	0	0	0	k__Fungi; p__Ascomycota; c__Dothideomycetes; o__Pleosporales; f__unidentified; g__unidentified; s__Pleosporales sp
New.CleanUp.ReferenceOTU3613	1	0	0	4	0	3	0	k__Fungi; p__Ascomycota; c__Eurotiomycetes; o__Eurotiales; f__Trichocomaceae; g__Aspergillus; s__Aspergillus ochraceus
New.CleanUp.ReferenceOTU3618	0	0	0	0	0	0	1	k__Fungi; p__Ascomycota; c__Eurotiomycetes; o__Eurotiales; f__Trichocomaceae; g__Aspergillus; s__Aspergillus ochraceus
New.CleanUp.ReferenceOTU3624	0	0	2	0	0	0	0	k__Fungi; p__Ascomycota; c__Dothideomycetes; o__Pleosporales; f__unidentified; g__unidentified; s__Pleosporales sp
New.CleanUp.ReferenceOTU3625	0	0	1	0	0	0	0	k__Fungi; p__Ascomycota; c__Dothideomycetes; o__Pleosporales; f__Pleosporaceae; g__Alternaria; s__Alternaria tenuissima
New.CleanUp.ReferenceOTU3638	0	0	1	0	0	0	0	k__Fungi
New.CleanUp.ReferenceOTU3656	1	0	0	0	0	0	0	k__Fungi; p__Ascomycota; c__Sordariomycetes; o__Hypocreales; f__Nectriaceae
New.CleanUp.ReferenceOTU3666	1	0	0	0	0	0	0	k__Fungi; p__Ascomycota; c__unidentified; o__unidentified; f__unidentified; g__unidentified; s__leaf litter ascomycete strain its367
New.CleanUp.ReferenceOTU3674	0	0	1	0	0	0	0	k__Fungi; p__Basidiomycota; c__Agaricomycetes; o__Polyporales; f__Meruliaceae; g__Bjerkandera; s__Bjerkandera sp
New.CleanUp.ReferenceOTU3676	0	0	0	0	0	1	0	k__Fungi; p__Basidiomycota; c__Agaricomycetes; o__Polyporales; f__Meruliaceae; g__Bjerkandera
New.CleanUp.ReferenceOTU3680	0	0	1	2	1	2	7	k__Fungi; p__Ascomycota; c__Eurotiomycetes; o__Eurotiales; f__Trichocomaceae; g__Aspergillus; s__Aspergillus ochraceus
New.CleanUp.ReferenceOTU3696	1	0	0	0	0	0	0	k__Fungi; p__Basidiomycota; c__Agaricomycetes; o__Polyporales; f__Polyporaceae
New.CleanUp.ReferenceOTU3697	0	0	1	0	0	0	0	k__Fungi; p__Basidiomycota; c__Agaricomycetes; o__Polyporales; f__Meruliaceae; g__Bjerkandera; s__Bjerkandera sp
New.CleanUp.ReferenceOTU3706	3	7	24	8	8	23	13	k__Fungi; p__Ascomycota; c__Eurotiomycetes; o__Eurotiales; f__Trichocomaceae; g__Aspergillus; s__Aspergillus ochraceus
New.CleanUp.ReferenceOTU3733	0	0	0	0	0	1	0	k__Fungi; p__Ascomycota; c__Eurotiomycetes; o__Eurotiales; f__Trichocomaceae; g__Aspergillus
New.CleanUp.ReferenceOTU374	0	0	1	0	0	0	0	k__Fungi; p__Ascomycota; c__Dothideomycetes; o__Pleosporales; f__unidentified; g__unidentified; s__Pleosporales sp
New.CleanUp.ReferenceOTU3741	0	0	1	0	0	0	0	k__Fungi; p__Ascomycota; c__Dothideomycetes; o__Pleosporales; f__unidentified; g__unidentified; s__Pleosporales sp
New.CleanUp.ReferenceOTU3753	0	0	1	0	0	0	0	k__Fungi; p__Ascomycota; c__Dothideomycetes; o__Capnodiales; f__Davidiellaceae
New.CleanUp.ReferenceOTU3755	0	0	0	0	0	1	0	k__Fungi; p__Basidiomycota; c__Agaricomycetes; o__Russulales; f__Stereaceae
New.CleanUp.ReferenceOTU376	0	0	1	0	0	0	0	k__Fungi
New.CleanUp.ReferenceOTU3760	0	0	0	0	1	0	0	k__Fungi; p__Ascomycota; c__Eurotiomycetes; o__Eurotiales; f__Trichocomaceae; g__Aspergillus; s__Aspergillus ochraceus
New.CleanUp.ReferenceOTU3763	1	0	0	0	0	1	0	k__Fungi; p__Ascomycota; c__unidentified; o__unidentified; f__unidentified; g__unidentified; s__leaf litter ascomycete strain its367
New.CleanUp.ReferenceOTU3765	0	0	0	0	0	1	0	k__Fungi; p__Ascomycota; c__unidentified; o__unidentified; f__unidentified; g__unidentified; s__leaf litter ascomycete strain its367
New.CleanUp.ReferenceOTU3784	1	0	0	0	0	0	0	k__Fungi; p__Basidiomycota; c__Agaricomycetes; o__Polyporales; f__Polyporaceae; g__Trametes; s__Trametes versicolor
New.CleanUp.ReferenceOTU3790	1	0	0	0	0	0	0	k__Fungi; p__Basidiomycota; c__Agaricomycetes; o__Polyporales; f__Polyporaceae; g__Trametes
New.CleanUp.ReferenceOTU3792	0	0	3	0	0	0	0	k__Fungi; p__Ascomycota; c__Eurotiomycetes; o__Eurotiales; f__Trichocomaceae; g__Aspergillus; s__Aspergillus ochraceus
New.CleanUp.ReferenceOTU3793	0	0	1	0	0	0	0	k__Fungi; p__Ascomycota; c__Eurotiomycetes; o__Eurotiales; f__Trichocomaceae; g__Aspergillus; s__Aspergillus ochraceus
New.CleanUp.ReferenceOTU3823	0	0	0	0	0	1	0	k__Fungi; p__Basidiomycota; c__Agaricomycetes; o__Russulales; f__unidentified; g__unidentified; s__Russulales sp
New.CleanUp.ReferenceOTU3841	0	0	1	0	0	0	0	k__Fungi; p__Basidiomycota; c__Agaricomycetes
New.CleanUp.ReferenceOTU3860	0	0	1	0	0	0	0	k__Fungi; p__Basidiomycota; c__Agaricomycetes; o__Polyporales; f__Polyporaceae; g__Trametes; s__Trametes versicolor
New.CleanUp.ReferenceOTU387	0	1	0	0	0	0	0	k__Fungi; p__Basidiomycota; c__Wallemiomycetes; o__Wallemiales; f__Wallemiaceae; g__Wallemia
New.CleanUp.ReferenceOTU3871	1	0	0	0	0	0	0	k__Fungi; p__Ascomycota; c__unidentified; o__unidentified; f__unidentified; g__unidentified; s__leaf litter ascomycete strain its367
New.CleanUp.ReferenceOTU3884	1	0	8	0	1	2	0	k__Fungi; p__Basidiomycota; c__Agaricomycetes; o__Polyporales; f__Meruliaceae; g__Bjerkandera; s__Bjerkandera sp
New.CleanUp.ReferenceOTU3897	1	0	0	0	0	0	0	k__Fungi; p__Basidiomycota; c__Agaricomycetes; o__Polyporales; f__Polyporaceae; g__Trametes; s__Trametes versicolor
New.CleanUp.ReferenceOTU3900	0	0	1	0	0	0	0	k__Fungi
New.CleanUp.ReferenceOTU3903	0	0	0	0	0	1	0	k__Fungi; p__Ascomycota; c__Eurotiomycetes; o__Eurotiales; f__Trichocomaceae; g__Aspergillus; s__Aspergillus ochraceus
New.CleanUp.ReferenceOTU3910	1	0	1	0	0	0	0	k__Fungi; p__Basidiomycota; c__Agaricomycetes; o__Polyporales; f__Phanerochaetaceae; g__Ceriporiopsis; s__Ceriporiopsis gilvescens
New.CleanUp.ReferenceOTU3912	0	0	1	0	0	0	0	k__Fungi; p__Basidiomycota; c__Agaricomycetes; o__Russulales; f__Stereaceae
New.CleanUp.ReferenceOTU3913	0	0	0	0	0	0	1	k__Fungi; p__Ascomycota; c__Eurotiomycetes; o__Eurotiales; f__Trichocomaceae; g__Aspergillus; s__Aspergillus ochraceus
New.CleanUp.ReferenceOTU3915	0	0	1	0	0	0	0	k__Fungi; p__Ascomycota; c__Dothideomycetes; o__Pleosporales; f__unidentified; g__unidentified; s__Pleosporales sp
New.CleanUp.ReferenceOTU3919	0	0	1	0	0	0	0	k__Fungi; p__Ascomycota; c__Dothideomycetes; o__Pleosporales; f__unidentified; g__unidentified; s__Pleosporales sp
New.CleanUp.ReferenceOTU3926	0	0	1	0	0	0	0	k__Fungi
New.CleanUp.ReferenceOTU3932	0	0	1	0	0	0	0	k__Fungi; p__Ascomycota; c__Dothideomycetes; o__Pleosporales; f__unidentified; g__unidentified; s__Pleosporales sp
New.CleanUp.ReferenceOTU3933	0	0	1	0	0	0	0	k__Fungi; p__Basidiomycota; c__Agaricomycetes; o__Russulales; f__Peniophoraceae
New.CleanUp.ReferenceOTU3938	0	0	1	0	0	0	0	k__Fungi
New.CleanUp.ReferenceOTU3940	0	0	1	0	0	0	0	k__Fungi
New.CleanUp.ReferenceOTU3949	1	0	0	0	0	0	0	k__Fungi; p__Ascomycota; c__Sordariomycetes; o__Hypocreales; f__Nectriaceae
New.CleanUp.ReferenceOTU3961	0	0	0	0	1	0	0	k__Fungi; p__Basidiomycota; c__Agaricomycetes; o__Polyporales; f__Polyporaceae; g__Trametes; s__Trametes versicolor
New.CleanUp.ReferenceOTU3962	0	0	1	0	0	0	0	k__Fungi
New.CleanUp.ReferenceOTU3967	0	0	0	0	1	0	0	k__Fungi; p__Basidiomycota; c__Agaricomycetes; o__Polyporales; f__Polyporaceae; g__Trametes; s__Trametes versicolor
New.CleanUp.ReferenceOTU3978	0	0	0	0	0	1	0	k__Fungi; p__Basidiomycota; c__Agaricomycetes; o__Polyporales; f__Meruliaceae; g__Bjerkandera
New.CleanUp.ReferenceOTU3983	0	0	0	0	0	0	1	k__Fungi; p__Basidiomycota; c__Agaricomycetes; o__Russulales
New.CleanUp.ReferenceOTU3997	1	0	0	0	0	0	0	k__Fungi; p__Basidiomycota; c__Agaricomycetes; o__Polyporales; f__Polyporaceae; g__Trametes; s__Trametes versicolor
New.CleanUp.ReferenceOTU4	0	0	0	0	0	0	1	k__Fungi; p__Ascomycota; c__Eurotiomycetes; o__Eurotiales; f__Trichocomaceae; g__Aspergillus; s__Aspergillus ochraceus
New.CleanUp.ReferenceOTU400	0	0	0	0	0	1	0	k__Fungi; p__Basidiomycota; c__Agaricomycetes; o__Polyporales; f__Meruliaceae; g__Bjerkandera; s__Bjerkandera sp
New.CleanUp.ReferenceOTU4000	0	0	0	0	0	1	0	k__Fungi; p__Basidiomycota; c__Agaricomycetes; o__Russulales; f__Peniophoraceae; g__Peniophora
New.CleanUp.ReferenceOTU4009	0	0	0	0	0	1	0	k__Fungi; p__Basidiomycota; c__Agaricomycetes; o__Russulales; f__Peniophoraceae
New.CleanUp.ReferenceOTU401	0	0	1	0	0	0	0	k__Fungi
New.CleanUp.ReferenceOTU4025	0	0	0	0	0	0	1	k__Fungi; p__Ascomycota; c__Eurotiomycetes; o__Eurotiales; f__Trichocomaceae; g__Aspergillus; s__Aspergillus ochraceus
New.CleanUp.ReferenceOTU4030	0	0	0	0	0	2	0	k__Fungi; p__Basidiomycota; c__Agaricomycetes; o__Russulales; f__Stereaceae
New.CleanUp.ReferenceOTU4038	2	0	1	0	0	0	0	k__Fungi; p__Basidiomycota; c__Agaricomycetes; o__Polyporales; f__Polyporaceae; g__Trametes; s__Trametes versicolor
New.CleanUp.ReferenceOTU4040	1	0	0	0	0	0	0	k__Fungi
New.CleanUp.ReferenceOTU4052	0	0	2	0	0	0	0	k__Fungi; p__Basidiomycota; c__Agaricomycetes; o__Polyporales; f__Polyporaceae; g__Trametes; s__Trametes versicolor
New.CleanUp.ReferenceOTU4064	0	0	0	0	0	1	0	k__Fungi; p__Basidiomycota; c__Agaricomycetes; o__Russulales; f__Stereaceae
New.CleanUp.ReferenceOTU4066	6	0	0	0	0	0	0	k__Fungi; p__Basidiomycota; c__Agaricomycetes; o__Polyporales; f__Polyporaceae; g__Trametes
New.CleanUp.ReferenceOTU4068	0	1	4	0	0	0	0	k__Fungi
New.CleanUp.ReferenceOTU407	0	0	0	0	0	1	0	k__Fungi; p__Basidiomycota; c__Wallemiomycetes; o__Wallemiales; f__Wallemiaceae; g__Wallemia; s__Wallemia sp BF036
New.CleanUp.ReferenceOTU4078	1	0	0	0	0	0	0	k__Fungi; p__Ascomycota; c__unidentified; o__unidentified; f__unidentified; g__unidentified; s__leaf litter ascomycete strain its367
New.CleanUp.ReferenceOTU4079	0	0	1	0	0	0	0	k__Fungi
New.CleanUp.ReferenceOTU4095	1	0	0	0	0	0	0	k__Fungi; p__Basidiomycota; c__Agaricomycetes; o__Polyporales; f__Meruliaceae; g__Bjerkandera; s__Bjerkandera sp
New.CleanUp.ReferenceOTU4101	0	0	0	0	0	0	1	k__Fungi; p__Ascomycota; c__Eurotiomycetes; o__Eurotiales; f__Trichocomaceae; g__Aspergillus; s__Aspergillus ochraceus
New.CleanUp.ReferenceOTU4111	0	1	0	0	4	0	0	k__Fungi; p__Ascomycota; c__Eurotiomycetes; o__Eurotiales; f__Trichocomaceae; g__Aspergillus; s__Aspergillus ochraceus
New.CleanUp.ReferenceOTU4118	0	1	2	0	0	0	0	k__Fungi; p__Basidiomycota; c__Agaricomycetes; o__Russulales; f__unidentified; g__unidentified; s__Russulales sp
New.CleanUp.ReferenceOTU4129	0	0	1	0	0	0	0	k__Fungi; p__Ascomycota; c__Eurotiomycetes; o__Eurotiales; f__Trichocomaceae; g__Aspergillus; s__Aspergillus ochraceus
New.CleanUp.ReferenceOTU4130	0	0	0	0	0	1	0	k__Fungi; p__Basidiomycota; c__Agaricomycetes; o__Polyporales; f__Phanerochaetaceae; g__Ceriporiopsis; s__Ceriporiopsis gilvescens
New.CleanUp.ReferenceOTU4140	0	0	0	0	0	1	0	k__Fungi; p__Basidiomycota; c__Agaricomycetes; o__Polyporales; f__Meruliaceae; g__Bjerkandera
New.CleanUp.ReferenceOTU4144	0	0	2	0	0	0	0	k__Fungi; p__Basidiomycota; c__Agaricomycetes; o__Polyporales; f__Polyporaceae; g__Trametes
New.CleanUp.ReferenceOTU4147	0	0	0	0	0	1	0	k__Fungi; p__Basidiomycota; c__Agaricomycetes; o__Polyporales; f__Polyporaceae; g__Trametes
New.CleanUp.ReferenceOTU4149	0	0	1	0	0	0	0	k__Fungi
New.CleanUp.ReferenceOTU4168	1	0	0	0	0	0	0	k__Fungi; p__Basidiomycota; c__Agaricomycetes; o__Polyporales; f__Polyporaceae; g__Trametes; s__Trametes versicolor
New.CleanUp.ReferenceOTU4174	0	0	1	0	0	0	0	k__Fungi
New.CleanUp.ReferenceOTU4176	2	0	0	0	0	0	0	k__Fungi; p__Basidiomycota; c__Agaricomycetes; o__Polyporales; f__Polyporaceae
New.CleanUp.ReferenceOTU4182	0	0	1	0	0	1	0	k__Fungi; p__Basidiomycota; c__Agaricomycetes; o__Russulales; f__Stereaceae
New.CleanUp.ReferenceOTU4183	0	0	2	0	0	0	0	k__Fungi; p__Ascomycota; c__Dothideomycetes; o__Pleosporales; f__unidentified; g__unidentified; s__Pleosporales sp
New.CleanUp.ReferenceOTU4192	0	0	0	1	0	0	0	k__Fungi
New.CleanUp.ReferenceOTU4196	0	0	0	0	0	1	0	k__Fungi; p__Basidiomycota; c__Agaricomycetes; o__Polyporales; f__Meruliaceae; g__Bjerkandera; s__Bjerkandera sp
New.CleanUp.ReferenceOTU4202	1	0	0	0	0	0	0	k__Fungi; p__Ascomycota; c__unidentified; o__unidentified; f__unidentified; g__unidentified; s__leaf litter ascomycete strain its367
New.CleanUp.ReferenceOTU4210	0	0	2	0	0	0	0	k__Fungi; p__Basidiomycota; c__Agaricomycetes; o__Russulales; f__Peniophoraceae
New.CleanUp.ReferenceOTU4213	0	0	1	0	0	0	0	k__Fungi; p__Ascomycota; c__Dothideomycetes; o__Pleosporales; f__Pleosporaceae; g__Alternaria
New.CleanUp.ReferenceOTU4215	0	0	3	0	0	0	0	k__Fungi
New.CleanUp.ReferenceOTU4231	0	0	0	0	0	1	0	k__Fungi; p__Ascomycota; c__Eurotiomycetes; o__Eurotiales; f__Trichocomaceae; g__Aspergillus; s__Aspergillus ochraceus
New.CleanUp.ReferenceOTU4251	1	0	0	0	0	0	0	k__Fungi; p__Basidiomycota; c__Agaricomycetes; o__Polyporales; f__Polyporaceae; g__Trametes
New.CleanUp.ReferenceOTU4257	0	0	0	0	1	0	0	k__Fungi; p__Ascomycota; c__Eurotiomycetes; o__Eurotiales; f__Trichocomaceae; g__Aspergillus; s__Aspergillus ochraceus
New.CleanUp.ReferenceOTU4260	0	0	0	0	0	0	1	k__Fungi; p__Ascomycota; c__Eurotiomycetes; o__Eurotiales; f__Trichocomaceae; g__Aspergillus; s__Aspergillus ochraceus
New.CleanUp.ReferenceOTU427	0	0	0	0	0	1	0	k__Fungi; p__Basidiomycota; c__Agaricomycetes; o__Russulales; f__unidentified; g__unidentified; s__Russulales sp
New.CleanUp.ReferenceOTU4274	0	0	0	0	0	1	0	k__Fungi; p__Basidiomycota; c__Agaricomycetes; o__Polyporales; f__Meruliaceae; g__Bjerkandera; s__Bjerkandera sp
New.CleanUp.ReferenceOTU4280	0	0	1	0	0	0	0	k__Fungi; p__Ascomycota; c__Eurotiomycetes; o__Eurotiales; f__Trichocomaceae; g__Aspergillus; s__Aspergillus ochraceus
New.CleanUp.ReferenceOTU429	0	0	3	1	1	6	2	k__Fungi; p__Ascomycota; c__Eurotiomycetes; o__Eurotiales; f__Trichocomaceae; g__Aspergillus; s__Aspergillus ochraceus
New.CleanUp.ReferenceOTU4297	0	0	0	0	0	1	0	k__Fungi; p__Basidiomycota; c__Agaricomycetes; o__Polyporales; f__Polyporaceae; g__Trametes; s__Trametes versicolor
New.CleanUp.ReferenceOTU4313	0	0	0	0	0	1	0	k__Fungi; p__Basidiomycota; c__Agaricomycetes; o__Polyporales; f__Meruliaceae; g__Bjerkandera; s__Bjerkandera sp
New.CleanUp.ReferenceOTU432	0	1	0	0	0	0	0	k__Fungi; p__Ascomycota; c__Eurotiomycetes; o__Eurotiales; f__Trichocomaceae; g__Aspergillus; s__Aspergillus ochraceus
New.CleanUp.ReferenceOTU4323	1	0	0	0	0	0	0	k__Fungi; p__Basidiomycota; c__Agaricomycetes; o__Polyporales; f__Polyporaceae; g__Trametes; s__Trametes versicolor
New.CleanUp.ReferenceOTU4327	0	0	0	1	0	1	0	k__Fungi; p__Ascomycota; c__Dothideomycetes; o__Pleosporales; f__Pleosporaceae; g__Alternaria
New.CleanUp.ReferenceOTU433	0	0	0	0	0	1	0	k__Fungi; p__Basidiomycota; c__Agaricomycetes; o__Polyporales; f__Polyporaceae; g__Trametes; s__Trametes versicolor
New.CleanUp.ReferenceOTU4337	0	0	1	0	0	0	0	k__Fungi; p__Ascomycota; c__Dothideomycetes; o__Pleosporales; f__unidentified; g__unidentified; s__Pleosporales sp
New.CleanUp.ReferenceOTU4347	0	0	1	0	0	0	0	k__Fungi; p__Ascomycota; c__Dothideomycetes; o__Pleosporales; f__unidentified; g__unidentified; s__Pleosporales sp
New.CleanUp.ReferenceOTU4352	0	0	1	0	0	0	0	k__Fungi; p__Basidiomycota; c__Agaricomycetes; o__Russulales; f__unidentified; g__unidentified; s__Russulales sp
New.CleanUp.ReferenceOTU4359	0	0	1	1	0	0	0	k__Fungi
New.CleanUp.ReferenceOTU4361	0	0	1	0	0	0	0	k__Fungi; p__Basidiomycota; c__Agaricomycetes
New.CleanUp.ReferenceOTU4386	1	0	0	1	0	0	0	k__Fungi; p__Ascomycota; c__unidentified; o__unidentified; f__unidentified; g__unidentified; s__leaf litter ascomycete strain its367
New.CleanUp.ReferenceOTU4388	0	0	1	0	0	0	0	k__Fungi; p__Basidiomycota; c__Agaricomycetes; o__Russulales; f__Peniophoraceae; g__Peniophora
New.CleanUp.ReferenceOTU4393	0	0	0	0	0	1	0	k__Fungi; p__Basidiomycota; c__Agaricomycetes; o__Polyporales; f__Meruliaceae; g__Bjerkandera
New.CleanUp.ReferenceOTU4422	0	0	1	0	0	0	0	k__Fungi
New.CleanUp.ReferenceOTU4425	1	0	0	0	0	0	0	k__Fungi; p__Basidiomycota; c__Agaricomycetes; o__Polyporales; f__Polyporaceae; g__Trametes; s__Trametes versicolor
New.CleanUp.ReferenceOTU4427	0	0	0	0	1	0	0	k__Fungi; p__Basidiomycota; c__Agaricomycetes; o__Polyporales; f__Polyporaceae; g__Trametes; s__Trametes versicolor
New.CleanUp.ReferenceOTU4428	0	0	2	0	0	1	0	k__Fungi; p__Basidiomycota; c__Agaricomycetes; o__Polyporales; f__Polyporaceae; g__Trametes; s__Trametes versicolor
New.CleanUp.ReferenceOTU4433	0	0	0	0	0	0	1	k__Fungi
New.CleanUp.ReferenceOTU4434	0	0	0	1	0	0	0	k__Fungi; p__Basidiomycota; c__Agaricomycetes; o__Polyporales; f__Polyporaceae; g__Trametes; s__Trametes versicolor
New.CleanUp.ReferenceOTU4437	1	0	1	0	0	3	0	k__Fungi; p__Basidiomycota; c__Agaricomycetes; o__Polyporales; f__Polyporaceae; g__Trametes; s__Trametes versicolor
New.CleanUp.ReferenceOTU4446	0	0	1	0	0	0	0	k__Fungi; p__Ascomycota; c__Dothideomycetes; o__Pleosporales; f__unidentified; g__unidentified; s__Pleosporales sp
New.CleanUp.ReferenceOTU4468	0	0	3	0	0	0	0	k__Fungi; p__Basidiomycota; c__Agaricomycetes; o__Polyporales; f__Polyporaceae; g__Trametes; s__Trametes versicolor
New.CleanUp.ReferenceOTU4479	0	0	0	0	0	1	0	k__Fungi; p__Ascomycota; c__Eurotiomycetes; o__Eurotiales; f__Trichocomaceae; g__Aspergillus; s__Aspergillus ochraceus
New.CleanUp.ReferenceOTU4482	0	0	0	0	0	1	0	k__Fungi; p__Ascomycota; c__Eurotiomycetes; o__Eurotiales; f__Trichocomaceae; g__Aspergillus; s__Aspergillus ochraceus
New.CleanUp.ReferenceOTU4483	0	0	3	0	0	0	0	k__Fungi
New.CleanUp.ReferenceOTU4497	0	0	0	0	0	1	0	k__Fungi; p__Ascomycota; c__Eurotiomycetes; o__Eurotiales; f__Trichocomaceae; g__Aspergillus; s__Aspergillus ochraceus
New.CleanUp.ReferenceOTU4511	0	1	0	0	0	0	0	k__Fungi; p__Ascomycota; c__Eurotiomycetes; o__Eurotiales; f__Trichocomaceae; g__Aspergillus; s__Aspergillus ochraceus
New.CleanUp.ReferenceOTU4512	9	0	0	0	0	0	0	k__Fungi; p__Basidiomycota; c__Agaricomycetes; o__Polyporales; f__Polyporaceae; g__Trametes
New.CleanUp.ReferenceOTU4523	0	0	0	0	0	1	0	k__Fungi; p__Ascomycota; c__Eurotiomycetes; o__Eurotiales; f__Trichocomaceae; g__Aspergillus; s__Aspergillus ochraceus
New.CleanUp.ReferenceOTU4524	0	0	0	0	1	0	0	k__Fungi; p__Ascomycota; c__Eurotiomycetes; o__Eurotiales; f__Trichocomaceae; g__Aspergillus; s__Aspergillus ochraceus
New.CleanUp.ReferenceOTU4526	0	0	1	0	0	0	0	k__Fungi; p__Basidiomycota; c__Agaricomycetes; o__Polyporales; f__Polyporaceae; g__Trametes; s__Trametes versicolor
New.CleanUp.ReferenceOTU4530	0	0	1	0	0	0	0	k__Fungi; p__Basidiomycota; c__Agaricomycetes; o__Polyporales
New.CleanUp.ReferenceOTU4536	0	0	1	0	0	0	0	k__Fungi; p__Basidiomycota; c__Agaricomycetes; o__Polyporales; f__Phanerochaetaceae; g__Ceriporiopsis; s__Ceriporiopsis gilvescens
New.CleanUp.ReferenceOTU4557	0	0	1	0	0	0	0	k__Fungi
New.CleanUp.ReferenceOTU4562	2	0	1	0	0	0	0	k__Fungi; p__Basidiomycota; c__Agaricomycetes; o__Polyporales; f__Polyporaceae; g__Trametes; s__Trametes versicolor
New.CleanUp.ReferenceOTU4591	0	0	1	0	0	0	0	k__Fungi; p__Basidiomycota; c__Agaricomycetes; o__Russulales
New.CleanUp.ReferenceOTU4592	0	0	8	0	0	0	2	k__Fungi; p__Basidiomycota; c__Agaricomycetes; o__Polyporales; f__Meruliaceae; g__Bjerkandera
New.CleanUp.ReferenceOTU4599	0	0	1	0	0	0	0	k__Fungi; p__Basidiomycota; c__Agaricomycetes; o__Russulales; f__unidentified; g__unidentified; s__Russulales sp
New.CleanUp.ReferenceOTU4603	0	0	1	0	0	0	0	k__Fungi; p__Basidiomycota; c__Agaricomycetes; o__Polyporales; f__Polyporaceae; g__Trametes; s__Trametes versicolor
New.CleanUp.ReferenceOTU4608	0	0	0	0	0	3	0	k__Fungi; p__Basidiomycota; c__Agaricomycetes; o__Polyporales; f__Phanerochaetaceae; g__Ceriporiopsis; s__Ceriporiopsis gilvescens
New.CleanUp.ReferenceOTU4609	0	0	0	1	0	0	0	k__Fungi; p__Ascomycota; c__Eurotiomycetes; o__Eurotiales; f__Trichocomaceae; g__Aspergillus; s__Aspergillus ochraceus
New.CleanUp.ReferenceOTU4610	0	0	0	0	0	0	1	k__Fungi; p__Ascomycota; c__Eurotiomycetes; o__Eurotiales; f__Trichocomaceae; g__Aspergillus
New.CleanUp.ReferenceOTU4624	1	0	2	0	0	0	0	k__Fungi; p__Ascomycota; c__Dothideomycetes; o__Pleosporales; f__unidentified; g__unidentified; s__Pleosporales sp
New.CleanUp.ReferenceOTU4631	0	1	0	0	0	0	0	k__Fungi; p__Ascomycota; c__Eurotiomycetes; o__Eurotiales; f__Trichocomaceae; g__Aspergillus; s__Aspergillus ochraceus
New.CleanUp.ReferenceOTU4633	0	0	0	0	2	0	0	k__Fungi; p__Ascomycota; c__Eurotiomycetes; o__Eurotiales; f__Trichocomaceae; g__Aspergillus; s__Aspergillus ochraceus
New.CleanUp.ReferenceOTU4635	2	0	0	0	0	0	0	k__Fungi; p__Basidiomycota; c__Agaricomycetes; o__Polyporales; f__Polyporaceae; g__Trametes; s__Trametes versicolor
New.CleanUp.ReferenceOTU4638	0	0	1	0	0	0	0	k__Fungi; p__Basidiomycota; c__Agaricomycetes; o__Polyporales; f__Polyporaceae; g__Trametes; s__Trametes versicolor
New.CleanUp.ReferenceOTU464	0	0	0	0	0	1	0	k__Fungi; p__Basidiomycota; c__Agaricomycetes; o__Polyporales; f__Phanerochaetaceae; g__Ceriporiopsis; s__Ceriporiopsis gilvescens
New.CleanUp.ReferenceOTU4641	0	0	0	0	0	1	0	k__Fungi; p__Basidiomycota; c__Agaricomycetes; o__Polyporales; f__Meruliaceae; g__Bjerkandera; s__Bjerkandera sp
New.CleanUp.ReferenceOTU4645	0	0	1	0	0	0	0	k__Fungi; p__Ascomycota; c__Dothideomycetes; o__Pleosporales; f__unidentified; g__unidentified; s__Pleosporales sp
New.CleanUp.ReferenceOTU4663	0	0	0	0	1	0	0	k__Fungi; p__Ascomycota; c__Eurotiomycetes; o__Eurotiales; f__Trichocomaceae; g__Aspergillus; s__Aspergillus ochraceus
New.CleanUp.ReferenceOTU467	6	0	0	0	0	0	0	k__Fungi; p__Basidiomycota; c__Agaricomycetes; o__Polyporales; f__Polyporaceae; g__Trametes; s__Trametes versicolor
New.CleanUp.ReferenceOTU4697	1	0	0	0	0	0	0	k__Fungi; p__Basidiomycota; c__Agaricomycetes; o__Polyporales; f__Polyporaceae; g__Trametes
New.CleanUp.ReferenceOTU471	0	0	0	1	0	0	0	k__Fungi; p__Ascomycota; c__Eurotiomycetes; o__Eurotiales; f__Trichocomaceae; g__Aspergillus; s__Aspergillus ochraceus
New.CleanUp.ReferenceOTU4723	0	0	0	0	0	1	0	k__Fungi; p__Basidiomycota; c__Agaricomycetes; o__Polyporales; f__Phanerochaetaceae; g__Ceriporiopsis; s__Ceriporiopsis gilvescens
New.CleanUp.ReferenceOTU4729	0	0	0	0	0	0	1	k__Fungi; p__Ascomycota; c__Eurotiomycetes; o__Eurotiales; f__Trichocomaceae; g__Aspergillus; s__Aspergillus ochraceus
New.CleanUp.ReferenceOTU4735	0	0	1	0	0	0	0	k__Fungi
New.CleanUp.ReferenceOTU474	0	0	1	0	0	0	0	k__Fungi; p__Basidiomycota; c__Agaricomycetes; o__Polyporales; f__Meruliaceae; g__Bjerkandera; s__Bjerkandera sp
New.CleanUp.ReferenceOTU4751	0	0	1	1	0	0	0	k__Fungi; p__Ascomycota; c__Eurotiomycetes; o__Eurotiales; f__Trichocomaceae; g__Aspergillus; s__Aspergillus ochraceus
New.CleanUp.ReferenceOTU4755	0	0	0	0	0	1	0	k__Fungi; p__Basidiomycota; c__Agaricomycetes; o__Polyporales; f__Meruliaceae; g__Bjerkandera; s__Bjerkandera sp
New.CleanUp.ReferenceOTU476	1	0	1	0	0	0	0	k__Fungi; p__Basidiomycota; c__Agaricomycetes; o__Polyporales; f__Polyporaceae; g__Trametes; s__Trametes versicolor
New.CleanUp.ReferenceOTU4762	0	0	0	0	0	1	0	k__Fungi; p__Basidiomycota; c__Agaricomycetes; o__Polyporales; f__Meruliaceae; g__Bjerkandera; s__Bjerkandera sp
New.CleanUp.ReferenceOTU4766	0	0	2	0	0	0	0	k__Fungi
New.CleanUp.ReferenceOTU4769	0	0	2	0	0	0	0	k__Fungi; p__Basidiomycota; c__Agaricomycetes; o__Russulales; f__unidentified; g__unidentified; s__Russulales sp
New.CleanUp.ReferenceOTU4777	0	0	0	1	0	1	0	k__Fungi; p__Ascomycota; c__Eurotiomycetes; o__Eurotiales; f__Trichocomaceae; g__Aspergillus
New.CleanUp.ReferenceOTU4786	0	0	0	0	1	0	0	k__Fungi; p__Ascomycota; c__Eurotiomycetes; o__Eurotiales; f__Trichocomaceae; g__Aspergillus; s__Aspergillus ochraceus
New.CleanUp.ReferenceOTU4787	1	0	0	0	0	0	0	k__Fungi; p__Basidiomycota; c__Agaricomycetes; o__Polyporales; f__Polyporaceae; g__Trametes; s__Trametes versicolor
New.CleanUp.ReferenceOTU4792	0	0	1	0	0	0	0	k__Fungi
New.CleanUp.ReferenceOTU4801	0	0	0	0	0	1	0	k__Fungi; p__Ascomycota; c__Eurotiomycetes; o__Eurotiales; f__Trichocomaceae; g__Aspergillus; s__Aspergillus ochraceus
New.CleanUp.ReferenceOTU4802	0	0	1	0	0	0	0	k__Fungi; p__Ascomycota; c__Eurotiomycetes; o__Eurotiales; f__Trichocomaceae; g__Aspergillus; s__Aspergillus ochraceus
New.CleanUp.ReferenceOTU4806	0	0	1	0	0	0	0	k__Fungi; p__Ascomycota; c__Dothideomycetes; o__Capnodiales; f__Davidiellaceae
New.CleanUp.ReferenceOTU4810	0	0	0	0	0	1	0	k__Fungi; p__Ascomycota; c__Eurotiomycetes; o__Eurotiales; f__Trichocomaceae; g__Aspergillus; s__Aspergillus ochraceus
New.CleanUp.ReferenceOTU4834	0	0	1	0	0	0	0	k__Fungi; p__Ascomycota
New.CleanUp.ReferenceOTU4842	0	0	1	0	0	0	0	k__Fungi; p__Ascomycota; c__Dothideomycetes; o__Pleosporales; f__unidentified; g__unidentified; s__Pleosporales sp
New.CleanUp.ReferenceOTU4843	0	0	1	0	0	0	0	k__Fungi; p__Basidiomycota; c__Agaricomycetes; o__Polyporales; f__Meruliaceae; g__Bjerkandera; s__Bjerkandera sp
New.CleanUp.ReferenceOTU485	0	0	0	0	0	1	0	k__Fungi; p__Ascomycota; c__Eurotiomycetes; o__Eurotiales; f__Trichocomaceae; g__Aspergillus; s__Aspergillus ochraceus
New.CleanUp.ReferenceOTU4854	0	0	1	0	0	0	0	k__Fungi
New.CleanUp.ReferenceOTU4855	0	0	1	0	0	0	0	k__Fungi; p__Basidiomycota; c__Agaricomycetes; o__Polyporales; f__Phanerochaetaceae; g__Ceriporiopsis; s__Ceriporiopsis gilvescens
New.CleanUp.ReferenceOTU4879	0	0	1	0	0	0	0	k__Fungi; p__Basidiomycota; c__Agaricomycetes; o__Polyporales; f__Meruliaceae; g__Bjerkandera; s__Bjerkandera sp
New.CleanUp.ReferenceOTU4880	0	0	0	0	0	3	0	k__Fungi; p__Basidiomycota; c__Agaricomycetes; o__Polyporales; f__Meruliaceae; g__Bjerkandera
New.CleanUp.ReferenceOTU4882	0	0	3	0	0	0	0	k__Fungi; p__Basidiomycota; c__Agaricomycetes; o__Russulales; f__Stereaceae; g__Stereum; s__Stereum sanguinolentum
New.CleanUp.ReferenceOTU4885	0	0	0	0	0	1	0	k__Fungi; p__Ascomycota; c__Eurotiomycetes; o__Eurotiales; f__Trichocomaceae; g__Aspergillus; s__Aspergillus ochraceus
New.CleanUp.ReferenceOTU4900	0	0	1	0	0	0	0	k__Fungi; p__Basidiomycota; c__Agaricomycetes; o__Polyporales
New.CleanUp.ReferenceOTU4909	0	0	0	1	0	1	0	k__Fungi; p__Basidiomycota; c__Agaricomycetes; o__Russulales; f__unidentified; g__unidentified; s__Russulales sp
New.CleanUp.ReferenceOTU4910	0	0	0	0	0	1	0	k__Fungi; p__Ascomycota; c__Eurotiomycetes; o__Eurotiales; f__Trichocomaceae; g__Aspergillus; s__Aspergillus ochraceus
New.CleanUp.ReferenceOTU4911	0	0	0	0	0	1	0	k__Fungi; p__Basidiomycota; c__Agaricomycetes; o__Polyporales; f__Meruliaceae; g__Bjerkandera; s__Bjerkandera sp
New.CleanUp.ReferenceOTU4917	0	0	0	1	0	0	0	k__Fungi; p__Ascomycota; c__Eurotiomycetes; o__Eurotiales; f__Trichocomaceae; g__Aspergillus; s__Aspergillus ochraceus
New.CleanUp.ReferenceOTU4925	0	0	0	0	1	0	0	k__Fungi; p__Ascomycota; c__Dothideomycetes; o__Pleosporales; f__unidentified; g__unidentified; s__Pleosporales sp
New.CleanUp.ReferenceOTU4933	0	0	0	0	0	1	0	k__Fungi; p__Ascomycota; c__Eurotiomycetes; o__Eurotiales; f__Trichocomaceae; g__Aspergillus; s__Aspergillus ochraceus
New.CleanUp.ReferenceOTU4948	1	0	0	0	0	0	0	k__Fungi; p__Basidiomycota; c__Agaricomycetes; o__Polyporales; f__Polyporaceae; g__Trametes; s__Trametes versicolor
New.CleanUp.ReferenceOTU4950	0	0	1	0	0	0	0	k__Fungi; p__Ascomycota; c__Eurotiomycetes; o__Eurotiales; f__Trichocomaceae; g__Aspergillus; s__Aspergillus ochraceus
New.CleanUp.ReferenceOTU4956	0	0	0	1	0	0	0	k__Fungi; p__Ascomycota; c__Dothideomycetes; o__Pleosporales; f__Pleosporaceae; g__Alternaria
New.CleanUp.ReferenceOTU4963	1	0	0	0	0	0	0	k__Fungi; p__Basidiomycota; c__Agaricomycetes; o__Polyporales; f__Polyporaceae; g__Trametes; s__Trametes versicolor
New.CleanUp.ReferenceOTU4964	0	0	2	0	0	0	0	k__Fungi; p__Ascomycota; c__Dothideomycetes; o__Pleosporales; f__Pleosporaceae; g__Alternaria
New.CleanUp.ReferenceOTU498	1	8	7	0	8	13	7	k__Fungi; p__Ascomycota; c__Eurotiomycetes; o__Eurotiales; f__Trichocomaceae; g__Aspergillus; s__Aspergillus ochraceus
New.CleanUp.ReferenceOTU4986	0	0	1	0	0	0	0	k__Fungi; p__Ascomycota; c__Dothideomycetes; o__Pleosporales; f__unidentified; g__unidentified; s__Pleosporales sp
New.CleanUp.ReferenceOTU4991	1	4	2	1	4	1	2	k__Fungi; p__Ascomycota; c__Eurotiomycetes; o__Eurotiales; f__Trichocomaceae; g__Aspergillus; s__Aspergillus ochraceus
New.CleanUp.ReferenceOTU4993	1	0	0	0	0	0	0	k__Fungi; p__Basidiomycota; c__Agaricomycetes; o__Polyporales; f__Polyporaceae; g__Trametes; s__Trametes versicolor
New.CleanUp.ReferenceOTU500	0	0	1	0	0	0	0	k__Fungi; p__Basidiomycota; c__Agaricomycetes; o__Polyporales; f__Polyporaceae; g__Trametes; s__Trametes versicolor
New.CleanUp.ReferenceOTU5001	0	0	1	0	0	0	0	k__Fungi; p__Ascomycota; c__Eurotiomycetes; o__Eurotiales; f__Trichocomaceae; g__Aspergillus; s__Aspergillus ochraceus
New.CleanUp.ReferenceOTU5003	1	0	0	0	0	0	0	k__Fungi; p__Ascomycota; c__Dothideomycetes; o__Pleosporales; f__unidentified; g__unidentified; s__Pleosporales sp
New.CleanUp.ReferenceOTU5005	0	0	1	0	0	0	0	k__Fungi; p__Basidiomycota; c__Agaricomycetes; o__Polyporales; f__Polyporaceae; g__Trametes; s__Trametes versicolor
New.CleanUp.ReferenceOTU5011	0	0	1	0	0	0	0	k__Fungi; p__Ascomycota; c__Dothideomycetes; o__Pleosporales; f__unidentified; g__unidentified; s__Pleosporales sp
New.CleanUp.ReferenceOTU5016	1	0	0	0	0	0	0	k__Fungi
New.CleanUp.ReferenceOTU5018	0	0	1	0	0	0	0	k__Fungi; p__Ascomycota; c__Dothideomycetes; o__Pleosporales; f__unidentified; g__unidentified; s__Pleosporales sp
New.CleanUp.ReferenceOTU5029	1	0	0	0	0	0	0	k__Fungi; p__Basidiomycota; c__Agaricomycetes; o__Polyporales; f__Polyporaceae; g__Trametes; s__Trametes versicolor
New.CleanUp.ReferenceOTU5030	0	0	0	0	0	0	1	k__Fungi; p__Ascomycota; c__Eurotiomycetes; o__Eurotiales; f__Trichocomaceae; g__Aspergillus; s__Aspergillus ochraceus
New.CleanUp.ReferenceOTU504	1	0	0	0	0	0	0	k__Fungi; p__Basidiomycota; c__Agaricomycetes; o__Polyporales; f__Polyporaceae; g__Trametes; s__Trametes versicolor
New.CleanUp.ReferenceOTU5047	0	0	1	0	0	0	0	k__Fungi; p__Ascomycota; c__Eurotiomycetes; o__Eurotiales; f__Trichocomaceae; g__Aspergillus; s__Aspergillus ochraceus
New.CleanUp.ReferenceOTU505	0	0	0	0	0	1	0	k__Fungi; p__Basidiomycota; c__Agaricomycetes; o__Polyporales; f__Phanerochaetaceae; g__Ceriporiopsis; s__Ceriporiopsis gilvescens
New.CleanUp.ReferenceOTU5068	2	0	0	0	0	0	0	k__Fungi; p__Basidiomycota; c__Agaricomycetes; o__Polyporales; f__Polyporaceae; g__Trametes; s__Trametes versicolor
New.CleanUp.ReferenceOTU5074	0	0	1	0	0	0	0	k__Fungi
New.CleanUp.ReferenceOTU508	0	0	1	0	0	0	0	k__Fungi; p__Basidiomycota; c__Agaricomycetes; o__Polyporales; f__Meruliaceae; g__Bjerkandera
New.CleanUp.ReferenceOTU5097	0	0	0	0	0	0	1	k__Fungi; p__Ascomycota; c__Eurotiomycetes; o__Eurotiales; f__Trichocomaceae; g__Aspergillus; s__Aspergillus ochraceus
New.CleanUp.ReferenceOTU5131	1	0	0	0	0	0	0	k__Fungi; p__Ascomycota; c__Eurotiomycetes; o__Eurotiales; f__Trichocomaceae; g__Aspergillus; s__Aspergillus ochraceus
New.CleanUp.ReferenceOTU5136	1	0	0	1	0	0	0	k__Fungi; p__Basidiomycota; c__Agaricomycetes; o__Polyporales; f__Polyporaceae; g__Trametes; s__Trametes versicolor
New.CleanUp.ReferenceOTU5148	0	0	0	0	0	1	0	k__Fungi; p__Ascomycota; c__Eurotiomycetes; o__Eurotiales; f__Trichocomaceae; g__Aspergillus
New.CleanUp.ReferenceOTU5150	1	0	0	0	0	0	0	k__Fungi; p__Basidiomycota; c__Agaricomycetes; o__Polyporales; f__Polyporaceae; g__Trametes
New.CleanUp.ReferenceOTU5154	0	0	2	0	0	0	0	k__Fungi; p__Basidiomycota; c__Agaricomycetes; o__Polyporales; f__Meruliaceae; g__Bjerkandera; s__Bjerkandera sp
New.CleanUp.ReferenceOTU5159	1	0	0	0	0	0	0	k__Fungi; p__Ascomycota; c__unidentified; o__unidentified; f__unidentified; g__unidentified; s__leaf litter ascomycete strain its367
New.CleanUp.ReferenceOTU516	0	0	0	1	0	0	0	k__Fungi; p__Ascomycota; c__Eurotiomycetes; o__Eurotiales; f__Trichocomaceae; g__Aspergillus; s__Aspergillus ochraceus
New.CleanUp.ReferenceOTU5164	0	0	1	0	0	0	0	k__Fungi; p__Basidiomycota; c__Agaricomycetes; o__Polyporales; f__Meruliaceae; g__Bjerkandera
New.CleanUp.ReferenceOTU5170	0	0	0	0	0	1	0	k__Fungi; p__Basidiomycota; c__Agaricomycetes; o__Polyporales; f__Meruliaceae; g__Bjerkandera; s__Bjerkandera sp
New.CleanUp.ReferenceOTU5185	0	0	0	0	0	1	0	k__Fungi; p__Ascomycota; c__Eurotiomycetes; o__Eurotiales; f__Trichocomaceae; g__Aspergillus; s__Aspergillus ochraceus
New.CleanUp.ReferenceOTU5186	0	0	0	0	0	3	0	k__Fungi; p__Basidiomycota; c__Agaricomycetes; o__Polyporales; f__Meruliaceae; g__Bjerkandera; s__Bjerkandera adusta
New.CleanUp.ReferenceOTU5189	0	0	0	0	0	1	1	k__Fungi; p__Ascomycota; c__Eurotiomycetes; o__Eurotiales; f__Trichocomaceae; g__Aspergillus; s__Aspergillus ochraceus
New.CleanUp.ReferenceOTU5190	0	0	3	0	0	0	2	k__Fungi; p__Ascomycota; c__Eurotiomycetes; o__Eurotiales; f__Trichocomaceae; g__Aspergillus; s__Aspergillus ochraceus
New.CleanUp.ReferenceOTU5195	0	0	0	0	0	1	0	k__Fungi
New.CleanUp.ReferenceOTU5207	1	0	0	0	0	0	0	k__Fungi; p__Basidiomycota; c__Agaricomycetes; o__Polyporales; f__Polyporaceae; g__Trametes; s__Trametes versicolor
New.CleanUp.ReferenceOTU521	0	0	0	0	0	1	0	k__Fungi; p__Ascomycota; c__Eurotiomycetes; o__Eurotiales; f__Trichocomaceae; g__Aspergillus; s__Aspergillus ochraceus
New.CleanUp.ReferenceOTU5218	0	0	0	0	0	1	0	k__Fungi; p__Ascomycota; c__Dothideomycetes; o__Capnodiales; f__Davidiellaceae; g__Cladosporium
New.CleanUp.ReferenceOTU5239	0	0	0	0	0	1	0	k__Fungi; p__Ascomycota; c__Eurotiomycetes; o__Eurotiales; f__Trichocomaceae; g__Aspergillus; s__Aspergillus ochraceus
New.CleanUp.ReferenceOTU5242	0	0	0	0	0	1	0	k__Fungi; p__Ascomycota; c__Eurotiomycetes; o__Eurotiales; f__Trichocomaceae; g__Aspergillus; s__Aspergillus ochraceus
New.CleanUp.ReferenceOTU5247	0	0	1	0	0	0	0	k__Fungi
New.CleanUp.ReferenceOTU5248	0	0	0	0	0	1	0	k__Fungi; p__Ascomycota; c__Eurotiomycetes; o__Eurotiales; f__Trichocomaceae; g__Aspergillus; s__Aspergillus ochraceus
New.CleanUp.ReferenceOTU5252	0	0	1	0	0	0	0	k__Fungi; p__Ascomycota; c__Dothideomycetes; o__Pleosporales; f__unidentified; g__unidentified; s__Pleosporales sp
New.CleanUp.ReferenceOTU5257	0	0	1	0	0	0	0	k__Fungi; p__Ascomycota; c__Dothideomycetes; o__Pleosporales; f__unidentified; g__unidentified; s__Pleosporales sp
New.CleanUp.ReferenceOTU5271	0	0	1	0	0	0	0	k__Fungi; p__Ascomycota; c__Eurotiomycetes; o__Eurotiales; f__Trichocomaceae; g__Aspergillus; s__Aspergillus ochraceus
New.CleanUp.ReferenceOTU5273	0	0	1	0	0	0	0	k__Fungi; p__Ascomycota; c__Eurotiomycetes; o__Eurotiales; f__Trichocomaceae; g__Aspergillus; s__Aspergillus ochraceus
New.CleanUp.ReferenceOTU5276	0	0	0	1	0	0	0	k__Fungi; p__Ascomycota; c__Eurotiomycetes; o__Eurotiales; f__Trichocomaceae; g__Aspergillus; s__Aspergillus ochraceus
New.CleanUp.ReferenceOTU5277	0	0	1	0	0	0	0	k__Fungi; p__Basidiomycota; c__Agaricomycetes; o__Polyporales; f__Meruliaceae; g__Bjerkandera
New.CleanUp.ReferenceOTU5278	4	4	12	12	11	24	144	k__Fungi; p__Ascomycota; c__Eurotiomycetes; o__Eurotiales; f__Trichocomaceae; g__Aspergillus; s__Aspergillus ochraceus
New.CleanUp.ReferenceOTU5283	0	0	1	0	0	0	0	k__Fungi
New.CleanUp.ReferenceOTU530	0	1	0	0	0	0	0	k__Fungi; p__Ascomycota; c__Eurotiomycetes; o__Eurotiales; f__Trichocomaceae; g__Aspergillus; s__Aspergillus ochraceus
New.CleanUp.ReferenceOTU5306	0	0	0	0	1	0	0	k__Fungi; p__Ascomycota; c__Eurotiomycetes; o__Eurotiales; f__Trichocomaceae; g__Aspergillus; s__Aspergillus ochraceus
New.CleanUp.ReferenceOTU5308	0	0	1	0	0	0	0	k__Fungi; p__Ascomycota; c__Dothideomycetes; o__Pleosporales; f__unidentified; g__unidentified; s__Pleosporales sp
New.CleanUp.ReferenceOTU5310	0	0	1	0	0	0	0	k__Fungi; p__Ascomycota; c__Dothideomycetes; o__Pleosporales; f__unidentified; g__unidentified; s__Pleosporales sp
New.CleanUp.ReferenceOTU5320	0	0	1	0	0	0	0	k__Fungi; p__Ascomycota; c__Eurotiomycetes; o__Eurotiales; f__Trichocomaceae; g__Aspergillus
New.CleanUp.ReferenceOTU5326	1	0	0	0	0	0	0	k__Fungi; p__Basidiomycota; c__Agaricomycetes; o__Polyporales; f__Polyporaceae; g__Trametes
New.CleanUp.ReferenceOTU5342	0	0	0	1	0	0	0	k__Fungi; p__Basidiomycota; c__Agaricomycetes; o__Polyporales; f__Meruliaceae; g__Bjerkandera
New.CleanUp.ReferenceOTU5346	1	0	0	0	0	0	0	k__Fungi; p__Basidiomycota; c__Agaricomycetes; o__Polyporales; f__Polyporaceae; g__Trametes; s__Trametes versicolor
New.CleanUp.ReferenceOTU5350	0	0	0	0	0	0	1	k__Fungi; p__Ascomycota; c__Eurotiomycetes; o__Eurotiales; f__Trichocomaceae; g__Aspergillus; s__Aspergillus ochraceus
New.CleanUp.ReferenceOTU536	0	0	0	0	0	1	0	k__Fungi; p__Basidiomycota; c__Agaricomycetes; o__Polyporales; f__Meruliaceae; g__Bjerkandera; s__Bjerkandera sp
New.CleanUp.ReferenceOTU5365	0	0	0	1	0	0	0	k__Fungi; p__Ascomycota; c__Eurotiomycetes; o__Eurotiales; f__Trichocomaceae; g__Aspergillus; s__Aspergillus ochraceus
New.CleanUp.ReferenceOTU5371	0	0	1	0	0	0	0	k__Fungi; p__Basidiomycota; c__Agaricomycetes; o__Russulales; f__Stereaceae
New.CleanUp.ReferenceOTU5372	0	0	0	1	0	0	0	k__Fungi; p__Ascomycota; c__Eurotiomycetes; o__Eurotiales; f__Trichocomaceae; g__Aspergillus; s__Aspergillus ochraceus
New.CleanUp.ReferenceOTU5378	1	0	0	0	0	0	0	k__Fungi; p__Ascomycota; c__unidentified; o__unidentified; f__unidentified; g__unidentified; s__leaf litter ascomycete strain its367
New.CleanUp.ReferenceOTU5385	0	0	1	0	0	0	0	k__Fungi; p__Ascomycota; c__Dothideomycetes; o__Pleosporales; f__unidentified; g__unidentified; s__Pleosporales sp
New.CleanUp.ReferenceOTU5400	0	0	0	0	0	1	0	k__Fungi; p__Basidiomycota; c__Agaricomycetes
New.CleanUp.ReferenceOTU5416	0	0	1	0	0	0	0	k__Fungi; p__Basidiomycota; c__Agaricomycetes
New.CleanUp.ReferenceOTU5419	0	0	1	0	0	0	0	k__Fungi; p__Ascomycota; c__Eurotiomycetes; o__Eurotiales; f__Trichocomaceae; g__Aspergillus; s__Aspergillus ochraceus
New.CleanUp.ReferenceOTU542	1	0	0	0	0	0	0	k__Fungi; p__Ascomycota; c__Eurotiomycetes; o__Eurotiales; f__Trichocomaceae; g__Aspergillus; s__Aspergillus ochraceus
New.CleanUp.ReferenceOTU5427	0	0	0	0	0	0	1	k__Fungi; p__Ascomycota; c__Eurotiomycetes; o__Eurotiales; f__Trichocomaceae; g__Aspergillus; s__Aspergillus ochraceus
New.CleanUp.ReferenceOTU5428	0	0	2	0	0	0	0	k__Fungi
New.CleanUp.ReferenceOTU5435	0	0	0	1	0	0	0	k__Fungi; p__Basidiomycota; c__Agaricomycetes; o__Polyporales; f__Polyporaceae; g__Trametes; s__Trametes versicolor
New.CleanUp.ReferenceOTU5444	0	0	1	0	0	0	0	k__Fungi; p__Basidiomycota; c__Agaricomycetes; o__Polyporales; f__Meruliaceae; g__Bjerkandera; s__Bjerkandera sp
New.CleanUp.ReferenceOTU5446	0	0	0	0	0	1	0	k__Fungi; p__Ascomycota; c__Eurotiomycetes; o__Eurotiales; f__Trichocomaceae; g__Aspergillus; s__Aspergillus ochraceus
New.CleanUp.ReferenceOTU5464	0	0	0	0	0	1	0	k__Fungi
New.CleanUp.ReferenceOTU5466	0	0	0	0	0	1	0	k__Fungi; p__Ascomycota; c__Eurotiomycetes; o__Eurotiales; f__Trichocomaceae; g__Aspergillus; s__Aspergillus ochraceus
New.CleanUp.ReferenceOTU5469	0	0	1	0	0	0	0	k__Fungi; p__Ascomycota; c__Eurotiomycetes; o__Eurotiales; f__Trichocomaceae; g__Aspergillus; s__Aspergillus ochraceus
New.CleanUp.ReferenceOTU5472	1	0	0	0	0	0	0	k__Fungi; p__Basidiomycota; c__Agaricomycetes; o__Polyporales; f__Polyporaceae; g__Trametes; s__Trametes versicolor
New.CleanUp.ReferenceOTU5475	0	0	3	0	0	0	0	k__Fungi; p__Ascomycota; c__Eurotiomycetes; o__Eurotiales; f__Trichocomaceae; g__Aspergillus; s__Aspergillus ochraceus
New.CleanUp.ReferenceOTU5476	0	0	0	0	0	0	1	k__Fungi; p__Ascomycota; c__Eurotiomycetes; o__Eurotiales; f__Trichocomaceae; g__Aspergillus; s__Aspergillus ochraceus
New.CleanUp.ReferenceOTU5482	3	0	0	0	0	0	0	k__Fungi; p__Basidiomycota; c__Agaricomycetes; o__Polyporales; f__Polyporaceae; g__Trametes
New.CleanUp.ReferenceOTU5488	0	0	1	0	0	0	0	k__Fungi; p__Ascomycota; c__Dothideomycetes; o__Pleosporales; f__unidentified; g__unidentified; s__Pleosporales sp
New.CleanUp.ReferenceOTU5496	0	0	1	0	0	1	0	k__Fungi; p__Ascomycota; c__Eurotiomycetes; o__Eurotiales; f__Trichocomaceae; g__Penicillium; s__Penicillium chrysogenum
New.CleanUp.ReferenceOTU5499	0	0	4	0	1	1	0	k__Fungi
New.CleanUp.ReferenceOTU550	0	0	0	0	0	1	0	k__Fungi; p__Basidiomycota; c__Agaricomycetes; o__Polyporales; f__Meruliaceae; g__Bjerkandera; s__Bjerkandera sp
New.CleanUp.ReferenceOTU5500	0	1	0	0	1	0	1	k__Fungi; p__Ascomycota; c__Eurotiomycetes; o__Eurotiales; f__Trichocomaceae; g__Aspergillus; s__Aspergillus ochraceus
New.CleanUp.ReferenceOTU5501	0	0	5	0	0	0	0	k__Fungi
New.CleanUp.ReferenceOTU5506	0	1	5	0	1	0	0	k__Fungi; p__Ascomycota; c__Dothideomycetes; o__Pleosporales; f__Pleosporaceae; g__Alternaria
New.CleanUp.ReferenceOTU5516	0	0	1	0	0	0	0	k__Fungi; p__Basidiomycota; c__Agaricomycetes; o__Polyporales; f__Meruliaceae; g__Bjerkandera; s__Bjerkandera sp
New.CleanUp.ReferenceOTU5521	2	0	1	0	0	0	0	k__Fungi; p__Basidiomycota; c__Agaricomycetes; o__Polyporales; f__Polyporaceae; g__Trametes; s__Trametes versicolor
New.CleanUp.ReferenceOTU5532	0	0	1	0	0	0	0	k__Fungi
New.CleanUp.ReferenceOTU5542	1	0	0	0	0	0	0	k__Fungi; p__Basidiomycota; c__Agaricomycetes; o__Polyporales; f__Polyporaceae; g__Trametes; s__Trametes versicolor
New.CleanUp.ReferenceOTU5554	4	0	0	0	0	0	0	k__Fungi; p__Basidiomycota; c__Agaricomycetes; o__Polyporales; f__Polyporaceae; g__Trametes
New.CleanUp.ReferenceOTU5567	0	0	1	1	1	0	14	k__Fungi; p__Ascomycota; c__Eurotiomycetes; o__Eurotiales; f__Trichocomaceae; g__Aspergillus; s__Aspergillus ochraceus
New.CleanUp.ReferenceOTU5568	0	0	0	0	0	1	0	k__Fungi; p__Ascomycota; c__Eurotiomycetes; o__Eurotiales; f__Trichocomaceae; g__Aspergillus; s__Aspergillus ochraceus
New.CleanUp.ReferenceOTU5586	0	0	1	0	0	0	0	k__Fungi; p__Basidiomycota; c__Agaricomycetes; o__Polyporales; f__Meruliaceae; g__Bjerkandera; s__Bjerkandera sp
New.CleanUp.ReferenceOTU5591	0	0	1	0	0	0	0	k__Fungi; p__Basidiomycota; c__Agaricomycetes; o__Polyporales; f__Phanerochaetaceae; g__Ceriporiopsis; s__Ceriporiopsis gilvescens
New.CleanUp.ReferenceOTU5602	0	0	1	0	0	0	0	k__Fungi; p__Basidiomycota; c__Agaricomycetes; o__Russulales; f__unidentified; g__unidentified; s__Russulales sp
New.CleanUp.ReferenceOTU561	0	0	1	0	0	1	0	k__Fungi; p__Ascomycota; c__Eurotiomycetes; o__Eurotiales; f__Trichocomaceae; g__Aspergillus; s__Aspergillus ochraceus
New.CleanUp.ReferenceOTU5614	0	0	0	0	0	1	0	k__Fungi; p__Ascomycota; c__Eurotiomycetes; o__Eurotiales; f__Trichocomaceae; g__Aspergillus; s__Aspergillus ochraceus
New.CleanUp.ReferenceOTU562	1	0	0	0	0	1	1	k__Fungi; p__Ascomycota; c__Eurotiomycetes; o__Eurotiales; f__Trichocomaceae; g__Aspergillus; s__Aspergillus ochraceus
New.CleanUp.ReferenceOTU5631	0	0	1	0	0	0	0	k__Fungi; p__Basidiomycota; c__Agaricomycetes; o__Russulales; f__Stereaceae
New.CleanUp.ReferenceOTU5643	0	0	1	0	0	0	0	k__Fungi; p__Ascomycota; c__Eurotiomycetes; o__Eurotiales; f__Trichocomaceae; g__Aspergillus; s__Aspergillus ochraceus
New.CleanUp.ReferenceOTU5685	0	0	0	0	0	1	0	k__Fungi; p__Basidiomycota; c__Agaricomycetes; o__Russulales; f__Stereaceae
New.CleanUp.ReferenceOTU5686	0	0	1	0	0	0	0	k__Fungi; p__Ascomycota; c__Eurotiomycetes; o__Eurotiales; f__Trichocomaceae; g__Aspergillus; s__Aspergillus ochraceus
New.CleanUp.ReferenceOTU5687	0	0	0	0	0	1	0	k__Fungi; p__Ascomycota; c__Eurotiomycetes; o__Eurotiales; f__Trichocomaceae; g__Aspergillus; s__Aspergillus ochraceus
New.CleanUp.ReferenceOTU5692	4	0	0	0	1	0	0	k__Fungi; p__Basidiomycota; c__Agaricomycetes; o__Polyporales; f__Polyporaceae; g__Trametes
New.CleanUp.ReferenceOTU5701	0	0	0	0	0	0	2	k__Fungi; p__Ascomycota; c__Eurotiomycetes; o__Eurotiales; f__Trichocomaceae; g__Aspergillus; s__Aspergillus ochraceus
New.CleanUp.ReferenceOTU5704	0	0	0	0	0	1	0	k__Fungi; p__Ascomycota; c__Eurotiomycetes; o__Eurotiales; f__Trichocomaceae; g__Aspergillus; s__Aspergillus ochraceus
New.CleanUp.ReferenceOTU5713	0	0	0	0	0	1	0	k__Fungi; p__Ascomycota; c__Eurotiomycetes; o__Eurotiales; f__Trichocomaceae; g__Aspergillus; s__Aspergillus ochraceus
New.CleanUp.ReferenceOTU5715	0	0	0	1	0	0	0	k__Fungi; p__Basidiomycota; c__Agaricomycetes; o__Russulales; f__Stereaceae
New.CleanUp.ReferenceOTU5718	0	0	1	0	0	0	0	k__Fungi; p__Ascomycota; c__Dothideomycetes; o__Pleosporales; f__unidentified; g__unidentified; s__Pleosporales sp
New.CleanUp.ReferenceOTU5720	0	0	2	1	0	1	0	k__Fungi; p__Basidiomycota; c__Agaricomycetes; o__Russulales; f__Stereaceae
New.CleanUp.ReferenceOTU5722	1	0	0	0	1	0	0	k__Fungi; p__Basidiomycota; c__Agaricomycetes; o__Polyporales; f__Polyporaceae; g__Trametes
New.CleanUp.ReferenceOTU5733	0	0	6	0	0	0	0	k__Fungi
New.CleanUp.ReferenceOTU5746	0	0	1	0	0	0	0	k__Fungi; p__Ascomycota; c__Dothideomycetes; o__Pleosporales; f__unidentified; g__unidentified; s__Pleosporales sp
New.CleanUp.ReferenceOTU5750	0	0	1	0	0	0	0	k__Fungi; p__Basidiomycota; c__Agaricomycetes; o__Russulales; f__Peniophoraceae
New.CleanUp.ReferenceOTU5754	0	0	1	0	0	0	0	k__Fungi; p__Ascomycota; c__Eurotiomycetes; o__Eurotiales; f__Trichocomaceae; g__Aspergillus; s__Aspergillus ochraceus
New.CleanUp.ReferenceOTU5755	0	0	1	0	0	0	0	k__Fungi; p__Basidiomycota; c__Agaricomycetes
New.CleanUp.ReferenceOTU5758	0	0	1	0	0	0	0	k__Fungi
New.CleanUp.ReferenceOTU5759	0	0	0	0	0	1	0	k__Fungi; p__Ascomycota; c__Eurotiomycetes; o__Eurotiales; f__Trichocomaceae; g__Aspergillus; s__Aspergillus ochraceus
New.CleanUp.ReferenceOTU5766	1	0	0	0	0	0	0	k__Fungi; p__Basidiomycota; c__Agaricomycetes; o__Polyporales; f__Polyporaceae; g__Trametes; s__Trametes versicolor
New.CleanUp.ReferenceOTU5767	0	0	0	0	0	1	0	k__Fungi; p__Basidiomycota; c__Agaricomycetes; o__Polyporales; f__Meruliaceae; g__Bjerkandera; s__Bjerkandera sp
New.CleanUp.ReferenceOTU577	0	0	0	0	0	1	4	k__Fungi; p__Ascomycota; c__Eurotiomycetes; o__Eurotiales; f__Trichocomaceae; g__Aspergillus; s__Aspergillus ochraceus
New.CleanUp.ReferenceOTU5773	2	0	0	0	0	0	0	k__Fungi; p__Basidiomycota; c__Agaricomycetes; o__Polyporales; f__Polyporaceae; g__Trametes
New.CleanUp.ReferenceOTU5774	0	0	1	0	0	0	0	k__Fungi; p__Basidiomycota; c__Agaricomycetes
New.CleanUp.ReferenceOTU5786	1	0	0	0	0	1	0	k__Fungi; p__Basidiomycota; c__Agaricomycetes; o__Russulales; f__unidentified; g__unidentified; s__Russulales sp
New.CleanUp.ReferenceOTU5788	0	0	0	0	0	1	0	k__Fungi; p__Basidiomycota; c__Wallemiomycetes; o__Wallemiales; f__Wallemiaceae; g__Wallemia
New.CleanUp.ReferenceOTU5789	0	0	1	0	0	0	0	k__Fungi
New.CleanUp.ReferenceOTU5794	0	0	0	0	0	1	0	k__Fungi; p__Basidiomycota; c__Agaricomycetes; o__Polyporales; f__Polyporaceae; g__Trametes; s__Trametes versicolor
New.CleanUp.ReferenceOTU5797	2	0	0	0	0	0	0	k__Fungi; p__Basidiomycota; c__Agaricomycetes; o__Polyporales; f__Polyporaceae; g__Trametes; s__Trametes versicolor
New.CleanUp.ReferenceOTU5804	0	0	0	1	0	1	0	k__Fungi; p__Basidiomycota; c__Agaricomycetes; o__Polyporales; f__Meruliaceae; g__Bjerkandera
New.CleanUp.ReferenceOTU5809	0	0	1	0	0	0	0	k__Fungi; p__Ascomycota; c__Eurotiomycetes; o__Eurotiales; f__Trichocomaceae; g__Aspergillus; s__Aspergillus ochraceus
New.CleanUp.ReferenceOTU5820	1	0	0	0	0	0	0	k__Fungi; p__Basidiomycota; c__Agaricomycetes; o__Polyporales; f__Polyporaceae; g__Trametes; s__Trametes versicolor
New.CleanUp.ReferenceOTU5824	0	0	1	0	0	0	0	k__Fungi; p__Basidiomycota; c__Agaricomycetes; o__Polyporales; f__Meruliaceae; g__Bjerkandera; s__Bjerkandera sp
New.CleanUp.ReferenceOTU5829	1	0	0	0	0	0	0	k__Fungi; p__Basidiomycota; c__Agaricomycetes; o__Polyporales; f__Polyporaceae; g__Trametes; s__Trametes versicolor
New.CleanUp.ReferenceOTU5835	0	1	1	1	1	4	1	k__Fungi; p__Ascomycota; c__Eurotiomycetes; o__Eurotiales; f__Trichocomaceae; g__Aspergillus; s__Aspergillus ochraceus
New.CleanUp.ReferenceOTU5836	0	0	0	0	0	0	1	k__Fungi; p__Ascomycota; c__Eurotiomycetes; o__Eurotiales; f__Trichocomaceae; g__Aspergillus; s__Aspergillus ochraceus
New.CleanUp.ReferenceOTU5839	0	0	1	0	0	0	0	k__Fungi
New.CleanUp.ReferenceOTU5844	0	0	1	0	0	0	0	k__Fungi; p__Ascomycota; c__Dothideomycetes; o__Pleosporales; f__unidentified; g__unidentified; s__Pleosporales sp
New.CleanUp.ReferenceOTU5849	0	0	0	0	0	1	0	k__Fungi; p__Ascomycota; c__Eurotiomycetes; o__Eurotiales; f__Trichocomaceae; g__Aspergillus; s__Aspergillus ochraceus
New.CleanUp.ReferenceOTU5852	0	0	1	0	0	0	0	k__Fungi; p__Ascomycota; c__Eurotiomycetes; o__Eurotiales; f__Trichocomaceae; g__Aspergillus; s__Aspergillus ochraceus
New.CleanUp.ReferenceOTU5858	0	0	0	1	0	0	0	k__Fungi; p__Ascomycota; c__Eurotiomycetes; o__Eurotiales; f__Trichocomaceae; g__Aspergillus; s__Aspergillus ochraceus
New.CleanUp.ReferenceOTU5866	0	0	1	0	0	0	0	k__Fungi; p__Basidiomycota; c__Agaricomycetes; o__Polyporales; f__Polyporaceae; g__Trametes
New.CleanUp.ReferenceOTU5868	0	0	0	0	0	1	0	k__Fungi; p__Ascomycota; c__Eurotiomycetes; o__Eurotiales; f__Trichocomaceae; g__Aspergillus; s__Aspergillus ochraceus
New.CleanUp.ReferenceOTU5872	0	0	2	0	1	0	3	k__Fungi; p__Ascomycota; c__Eurotiomycetes; o__Eurotiales; f__Trichocomaceae; g__Aspergillus; s__Aspergillus ochraceus
New.CleanUp.ReferenceOTU5875	0	0	1	0	0	0	0	k__Fungi; p__Basidiomycota; c__Agaricomycetes; o__Russulales; f__Peniophoraceae
New.CleanUp.ReferenceOTU5883	1	0	0	0	0	0	0	k__Fungi; p__Basidiomycota; c__Agaricomycetes; o__Polyporales; f__Polyporaceae; g__Trametes
New.CleanUp.ReferenceOTU5892	0	0	1	0	0	0	0	k__Fungi; p__Ascomycota; c__Dothideomycetes; o__Pleosporales; f__unidentified; g__unidentified; s__Pleosporales sp
New.CleanUp.ReferenceOTU5900	1	0	0	0	0	0	0	k__Fungi; p__Basidiomycota; c__Agaricomycetes; o__Polyporales; f__Polyporaceae; g__Trametes
New.CleanUp.ReferenceOTU5905	1	0	0	0	0	0	0	k__Fungi; p__Ascomycota; c__unidentified; o__unidentified; f__unidentified; g__unidentified; s__leaf litter ascomycete strain its367
New.CleanUp.ReferenceOTU5908	0	0	1	0	0	0	0	k__Fungi; p__Ascomycota; c__Eurotiomycetes; o__Eurotiales; f__Trichocomaceae; g__Aspergillus; s__Aspergillus ochraceus
New.CleanUp.ReferenceOTU5910	0	0	0	0	0	1	0	k__Fungi; p__Basidiomycota; c__Agaricomycetes; o__Russulales; f__unidentified; g__unidentified; s__Russulales sp
New.CleanUp.ReferenceOTU5926	1	1	0	0	0	0	0	k__Fungi; p__Basidiomycota; c__Agaricomycetes; o__Polyporales; f__Polyporaceae; g__Trametes; s__Trametes versicolor
New.CleanUp.ReferenceOTU5939	0	0	0	0	0	1	0	k__Fungi; p__Basidiomycota; c__Agaricomycetes; o__Polyporales; f__Polyporaceae; g__Trametes
New.CleanUp.ReferenceOTU5944	0	0	1	0	0	0	0	k__Fungi
New.CleanUp.ReferenceOTU5947	0	0	0	1	0	0	0	k__Fungi; p__Basidiomycota; c__Agaricomycetes; o__Polyporales; f__Polyporaceae; g__Trametes
New.CleanUp.ReferenceOTU5952	0	0	1	0	0	3	1	k__Fungi; p__Ascomycota; c__Eurotiomycetes; o__Eurotiales; f__Trichocomaceae; g__Aspergillus; s__Aspergillus ochraceus
New.CleanUp.ReferenceOTU5954	1	0	0	0	0	0	0	k__Fungi; p__Basidiomycota; c__Agaricomycetes; o__Polyporales; f__Polyporaceae; g__Trametes; s__Trametes versicolor
New.CleanUp.ReferenceOTU5958	1	0	0	0	0	0	0	k__Fungi; p__Basidiomycota; c__Agaricomycetes; o__Polyporales; f__Polyporaceae; g__Trametes; s__Trametes versicolor
New.CleanUp.ReferenceOTU5961	0	0	2	0	0	0	0	k__Fungi; p__Ascomycota; c__Dothideomycetes; o__Pleosporales; f__unidentified; g__unidentified; s__Pleosporales sp
New.CleanUp.ReferenceOTU5962	8	2	1	2	1	2	0	k__Fungi; p__Ascomycota; c__unidentified; o__unidentified; f__unidentified; g__unidentified; s__leaf litter ascomycete strain its367
New.CleanUp.ReferenceOTU5963	0	0	0	0	0	1	0	k__Fungi; p__Ascomycota; c__Eurotiomycetes; o__Eurotiales; f__Trichocomaceae; g__Aspergillus; s__Aspergillus ochraceus
New.CleanUp.ReferenceOTU597	0	0	1	0	0	0	0	k__Fungi; p__Basidiomycota; c__Agaricomycetes; o__Russulales; f__unidentified; g__unidentified; s__Russulales sp
New.CleanUp.ReferenceOTU5970	0	0	0	0	0	1	0	k__Fungi; p__Ascomycota; c__Eurotiomycetes; o__Eurotiales; f__Trichocomaceae; g__Aspergillus; s__Aspergillus ochraceus
New.CleanUp.ReferenceOTU5979	0	0	0	0	0	2	0	k__Fungi; p__Basidiomycota; c__Agaricomycetes; o__Polyporales; f__Meruliaceae; g__Bjerkandera
New.CleanUp.ReferenceOTU5982	0	0	1	0	0	0	0	k__Fungi; p__Ascomycota; c__Dothideomycetes; o__Pleosporales; f__unidentified; g__unidentified; s__Pleosporales sp
New.CleanUp.ReferenceOTU5989	0	0	1	0	0	0	0	k__Fungi; p__Basidiomycota; c__Agaricomycetes; o__Polyporales; f__Meruliaceae; g__Bjerkandera; s__Bjerkandera sp
New.CleanUp.ReferenceOTU5995	0	0	2	0	0	0	0	k__Fungi; p__Ascomycota; c__Dothideomycetes; o__Dothideales; f__Dothioraceae
New.CleanUp.ReferenceOTU5998	0	0	1	0	0	0	0	k__Fungi; p__Ascomycota; c__Dothideomycetes; o__Pleosporales; f__unidentified; g__unidentified; s__Pleosporales sp
New.CleanUp.ReferenceOTU6007	0	0	2	0	0	0	0	k__Fungi
New.CleanUp.ReferenceOTU6009	0	0	1	0	0	0	0	k__Fungi; p__Basidiomycota; c__Agaricomycetes; o__Polyporales; f__Meruliaceae; g__Bjerkandera; s__Bjerkandera sp
New.CleanUp.ReferenceOTU6021	0	0	0	1	0	0	0	k__Fungi; p__Basidiomycota; c__Agaricomycetes; o__Polyporales; f__Polyporaceae; g__Trametes; s__Trametes versicolor
New.CleanUp.ReferenceOTU6026	5	0	0	0	0	0	0	k__Fungi; p__Ascomycota; c__unidentified; o__unidentified; f__unidentified; g__unidentified; s__leaf litter ascomycete strain its367
New.CleanUp.ReferenceOTU6027	0	1	5	2	0	7	1	k__Fungi; p__Ascomycota; c__Eurotiomycetes; o__Eurotiales; f__Trichocomaceae; g__Aspergillus; s__Aspergillus ochraceus
New.CleanUp.ReferenceOTU6032	0	0	0	0	0	3	0	k__Fungi; p__Basidiomycota; c__Agaricomycetes; o__Polyporales; f__Meruliaceae; g__Bjerkandera
New.CleanUp.ReferenceOTU6037	0	0	1	0	0	0	0	k__Fungi; p__Basidiomycota; c__Agaricomycetes; o__Russulales
New.CleanUp.ReferenceOTU6054	1	0	0	0	0	0	0	k__Fungi; p__Basidiomycota; c__Agaricomycetes; o__Polyporales; f__Polyporaceae; g__Trametes
New.CleanUp.ReferenceOTU6069	1	0	0	0	0	0	0	k__Fungi; p__Basidiomycota; c__Agaricomycetes; o__Polyporales; f__Polyporaceae; g__Trametes; s__Trametes versicolor
New.CleanUp.ReferenceOTU608	0	0	1	0	0	0	0	k__Fungi
New.CleanUp.ReferenceOTU6087	0	0	1	0	0	0	0	k__Fungi
New.CleanUp.ReferenceOTU6090	0	0	0	1	0	0	0	k__Fungi; p__Ascomycota; c__Eurotiomycetes; o__Eurotiales; f__Trichocomaceae; g__Aspergillus; s__Aspergillus ochraceus
New.CleanUp.ReferenceOTU6100	0	0	0	0	0	1	0	k__Fungi; p__Basidiomycota; c__Agaricomycetes; o__Russulales
New.CleanUp.ReferenceOTU6109	0	0	1	0	0	0	0	k__Fungi; p__Ascomycota; c__Eurotiomycetes; o__Eurotiales; f__Trichocomaceae; g__Aspergillus; s__Aspergillus ochraceus
New.CleanUp.ReferenceOTU6116	0	0	0	0	1	0	0	k__Fungi; p__Ascomycota; c__Dothideomycetes; o__Pleosporales; f__unidentified; g__unidentified; s__Pleosporales sp
New.CleanUp.ReferenceOTU6117	1	0	0	0	0	0	0	k__Fungi; p__Basidiomycota; c__Agaricomycetes; o__Polyporales; f__Polyporaceae; g__Trametes; s__Trametes versicolor
New.CleanUp.ReferenceOTU6127	0	0	1	0	0	0	0	k__Fungi
New.CleanUp.ReferenceOTU6128	1	0	0	0	0	0	0	k__Fungi; p__Basidiomycota; c__Agaricomycetes; o__Polyporales; f__Polyporaceae; g__Trametes; s__Trametes versicolor
New.CleanUp.ReferenceOTU6129	0	0	1	0	0	0	2	k__Fungi; p__Ascomycota; c__Eurotiomycetes; o__Eurotiales; f__Trichocomaceae; g__Aspergillus; s__Aspergillus ochraceus
New.CleanUp.ReferenceOTU6141	0	0	1	0	0	0	0	k__Fungi; p__Basidiomycota; c__Agaricomycetes; o__Polyporales; f__Meruliaceae; g__Bjerkandera; s__Bjerkandera sp
New.CleanUp.ReferenceOTU6144	1	0	0	0	0	0	0	k__Fungi; p__Basidiomycota; c__Agaricomycetes; o__Polyporales; f__Polyporaceae; g__Trametes; s__Trametes versicolor
New.CleanUp.ReferenceOTU6150	0	3	2	1	1	3	2	k__Fungi; p__Ascomycota; c__Eurotiomycetes; o__Eurotiales; f__Trichocomaceae; g__Aspergillus; s__Aspergillus ochraceus
New.CleanUp.ReferenceOTU6156	0	0	1	0	0	0	0	k__Fungi; p__Basidiomycota; c__Agaricomycetes; o__Russulales; f__Peniophoraceae
New.CleanUp.ReferenceOTU6182	1	0	0	0	0	0	0	k__Fungi; p__Basidiomycota; c__Agaricomycetes; o__Polyporales; f__Polyporaceae; g__Trametes; s__Trametes versicolor
New.CleanUp.ReferenceOTU6189	1	0	0	0	0	0	0	k__Fungi; p__Ascomycota; c__unidentified; o__unidentified; f__unidentified; g__unidentified; s__leaf litter ascomycete strain its367
New.CleanUp.ReferenceOTU6196	0	0	1	0	0	0	0	k__Fungi; p__Basidiomycota; c__Agaricomycetes; o__Polyporales; f__Polyporaceae; g__Trametes; s__Trametes versicolor
New.CleanUp.ReferenceOTU6201	0	0	1	0	0	0	0	k__Fungi
New.CleanUp.ReferenceOTU622	0	0	1	0	0	0	0	k__Fungi; p__Ascomycota; c__Dothideomycetes; o__Pleosporales; f__unidentified; g__unidentified; s__Pleosporales sp
New.CleanUp.ReferenceOTU6235	0	1	0	0	0	0	0	k__Fungi; p__Ascomycota; c__unidentified; o__unidentified; f__unidentified; g__unidentified; s__leaf litter ascomycete strain its367
New.CleanUp.ReferenceOTU6237	0	0	0	0	1	0	0	k__Fungi; p__Ascomycota; c__Eurotiomycetes; o__Eurotiales; f__Trichocomaceae; g__Aspergillus; s__Aspergillus ochraceus
New.CleanUp.ReferenceOTU6269	0	0	1	0	0	0	0	k__Fungi; p__Ascomycota; c__Dothideomycetes; o__Pleosporales; f__unidentified; g__unidentified; s__Pleosporales sp
New.CleanUp.ReferenceOTU6290	0	0	0	0	0	1	0	k__Fungi; p__Basidiomycota; c__Agaricomycetes; o__Polyporales; f__Meruliaceae; g__Bjerkandera
New.CleanUp.ReferenceOTU6292	1	0	0	0	0	0	0	k__Fungi; p__Basidiomycota; c__Agaricomycetes; o__Polyporales; f__Polyporaceae; g__Trametes; s__Trametes versicolor
New.CleanUp.ReferenceOTU6293	0	0	1	0	0	0	0	k__Fungi; p__Basidiomycota; c__Agaricomycetes
New.CleanUp.ReferenceOTU6315	0	0	1	0	0	0	0	k__Fungi; p__Ascomycota; c__Dothideomycetes; o__Pleosporales; f__unidentified; g__unidentified; s__Pleosporales sp
New.CleanUp.ReferenceOTU6317	0	0	2	0	0	0	0	k__Fungi; p__Ascomycota; c__Dothideomycetes; o__Pleosporales; f__unidentified; g__unidentified; s__Pleosporales sp
New.CleanUp.ReferenceOTU6335	0	0	0	0	0	1	0	k__Fungi; p__Ascomycota; c__Eurotiomycetes; o__Eurotiales; f__Trichocomaceae; g__Aspergillus; s__Aspergillus ochraceus
New.CleanUp.ReferenceOTU6338	1	0	0	0	0	0	0	k__Fungi; p__Basidiomycota; c__Agaricomycetes; o__Polyporales; f__Polyporaceae; g__Trametes; s__Trametes versicolor
New.CleanUp.ReferenceOTU634	0	0	10	0	0	0	0	k__Fungi
New.CleanUp.ReferenceOTU6342	0	0	0	0	0	0	2	k__Fungi; p__Ascomycota; c__Eurotiomycetes; o__Eurotiales; f__Trichocomaceae; g__Aspergillus
New.CleanUp.ReferenceOTU6343	0	0	0	0	0	1	0	k__Fungi; p__Ascomycota; c__Eurotiomycetes; o__Eurotiales; f__Trichocomaceae; g__Aspergillus; s__Aspergillus ochraceus
New.CleanUp.ReferenceOTU6396	0	0	1	0	0	0	0	k__Fungi; p__Ascomycota; c__Dothideomycetes; o__Pleosporales; f__unidentified; g__unidentified; s__Pleosporales sp
New.CleanUp.ReferenceOTU6416	0	0	1	0	0	0	0	k__Fungi; p__Basidiomycota; c__Agaricomycetes; o__Polyporales; f__Meruliaceae; g__Bjerkandera; s__Bjerkandera sp
New.CleanUp.ReferenceOTU6417	1	0	0	0	0	0	0	k__Fungi; p__Ascomycota; c__unidentified; o__unidentified; f__unidentified; g__unidentified; s__leaf litter ascomycete strain its367
New.CleanUp.ReferenceOTU6422	0	0	0	0	1	0	0	k__Fungi; p__Ascomycota; c__Eurotiomycetes; o__Eurotiales; f__Trichocomaceae; g__Aspergillus; s__Aspergillus ochraceus
New.CleanUp.ReferenceOTU6428	0	0	0	0	0	1	0	k__Fungi; p__Basidiomycota; c__Agaricomycetes; o__Polyporales; f__Meruliaceae; g__Bjerkandera; s__Bjerkandera sp
New.CleanUp.ReferenceOTU6438	0	0	1	0	1	0	0	k__Fungi; p__Ascomycota; c__Dothideomycetes; o__Pleosporales; f__unidentified; g__unidentified; s__Pleosporales sp
New.CleanUp.ReferenceOTU6441	0	0	0	0	0	0	1	k__Fungi; p__Ascomycota; c__Eurotiomycetes; o__Eurotiales; f__Trichocomaceae; g__Aspergillus; s__Aspergillus ochraceus
New.CleanUp.ReferenceOTU6446	0	0	0	0	0	1	0	k__Fungi; p__Basidiomycota; c__Agaricomycetes; o__Russulales; f__Stereaceae
New.CleanUp.ReferenceOTU6457	0	0	0	1	0	0	0	k__Fungi; p__Ascomycota; c__Eurotiomycetes; o__Eurotiales; f__Trichocomaceae; g__Aspergillus; s__Aspergillus ochraceus
New.CleanUp.ReferenceOTU6476	0	0	1	0	0	0	0	k__Fungi; p__Ascomycota; c__Dothideomycetes; o__Pleosporales; f__unidentified; g__unidentified; s__Pleosporales sp
New.CleanUp.ReferenceOTU6482	0	0	1	0	0	0	0	k__Fungi; p__Basidiomycota; c__Agaricomycetes; o__Polyporales; f__Meruliaceae; g__Bjerkandera; s__Bjerkandera sp
New.CleanUp.ReferenceOTU6483	0	0	0	0	0	1	0	k__Fungi; p__Ascomycota; c__Eurotiomycetes; o__Eurotiales; f__Trichocomaceae; g__Aspergillus
New.CleanUp.ReferenceOTU6485	0	0	0	0	0	0	1	k__Fungi; p__Ascomycota; c__Eurotiomycetes; o__Eurotiales; f__Trichocomaceae; g__Aspergillus; s__Aspergillus ochraceus
New.CleanUp.ReferenceOTU649	1	0	0	0	0	0	0	k__Fungi; p__Basidiomycota; c__Agaricomycetes; o__Polyporales; f__Polyporaceae; g__Trametes; s__Trametes versicolor
New.CleanUp.ReferenceOTU6502	0	0	0	0	0	1	0	k__Fungi; p__Basidiomycota; c__Agaricomycetes; o__Polyporales; f__Phanerochaetaceae; g__Ceriporiopsis; s__Ceriporiopsis gilvescens
New.CleanUp.ReferenceOTU6508	0	0	0	0	0	2	0	k__Fungi; p__Ascomycota; c__Eurotiomycetes; o__Eurotiales; f__Trichocomaceae; g__Aspergillus; s__Aspergillus ochraceus
New.CleanUp.ReferenceOTU6510	1	0	0	0	0	0	0	k__Fungi; p__Basidiomycota; c__Agaricomycetes; o__Polyporales; f__Polyporaceae; g__Trametes
New.CleanUp.ReferenceOTU6515	0	0	0	0	0	1	0	k__Fungi; p__Ascomycota; c__Eurotiomycetes; o__Eurotiales; f__Trichocomaceae; g__Aspergillus; s__Aspergillus ochraceus
New.CleanUp.ReferenceOTU6521	0	0	1	0	0	0	0	k__Fungi
New.CleanUp.ReferenceOTU6523	0	0	1	0	1	0	1	k__Fungi; p__Ascomycota; c__Eurotiomycetes; o__Eurotiales; f__Trichocomaceae; g__Aspergillus; s__Aspergillus ochraceus
New.CleanUp.ReferenceOTU6543	0	0	0	0	0	1	0	k__Fungi; p__Ascomycota; c__Eurotiomycetes; o__Eurotiales; f__Trichocomaceae; g__Aspergillus; s__Aspergillus ochraceus
New.CleanUp.ReferenceOTU655	1	0	0	0	0	0	0	k__Fungi; p__Basidiomycota; c__Agaricomycetes; o__Polyporales; f__Polyporaceae; g__Trametes; s__Trametes versicolor
New.CleanUp.ReferenceOTU6552	1	0	0	0	0	0	0	k__Fungi; p__Basidiomycota; c__Agaricomycetes; o__Polyporales; f__Polyporaceae; g__Trametes; s__Trametes versicolor
New.CleanUp.ReferenceOTU6561	1	1	95	3	2	10	1	k__Fungi; p__Ascomycota; c__Dothideomycetes; o__Pleosporales; f__Pleosporaceae; g__Alternaria
New.CleanUp.ReferenceOTU6565	0	0	0	0	0	1	0	k__Fungi; p__Ascomycota; c__Eurotiomycetes; o__Eurotiales; f__Trichocomaceae; g__Aspergillus; s__Aspergillus ochraceus
New.CleanUp.ReferenceOTU6569	1	0	0	0	0	0	0	k__Fungi; p__Basidiomycota; c__Agaricomycetes; o__Polyporales; f__Polyporaceae; g__Trametes; s__Trametes versicolor
New.CleanUp.ReferenceOTU6573	0	0	0	0	0	0	1	k__Fungi; p__Ascomycota; c__Eurotiomycetes; o__Eurotiales; f__Trichocomaceae; g__Aspergillus; s__Aspergillus ochraceus
New.CleanUp.ReferenceOTU6585	1	0	0	0	0	0	0	k__Fungi; p__Ascomycota; c__unidentified; o__unidentified; f__unidentified; g__unidentified; s__leaf litter ascomycete strain its367
New.CleanUp.ReferenceOTU6587	0	0	0	1	0	0	0	k__Fungi; p__Ascomycota; c__Eurotiomycetes; o__Eurotiales; f__Trichocomaceae; g__Aspergillus; s__Aspergillus ochraceus
New.CleanUp.ReferenceOTU6591	0	0	0	0	0	1	0	k__Fungi; p__Ascomycota; c__Eurotiomycetes; o__Eurotiales; f__Trichocomaceae; g__Aspergillus
New.CleanUp.ReferenceOTU6595	1	0	0	0	0	0	0	k__Fungi; p__Basidiomycota; c__Agaricomycetes; o__Polyporales; f__Polyporaceae; g__Trametes; s__Trametes versicolor
New.CleanUp.ReferenceOTU6604	0	0	1	0	0	0	0	k__Fungi
New.CleanUp.ReferenceOTU6611	2	0	0	0	0	0	0	k__Fungi; p__Basidiomycota; c__Agaricomycetes; o__Polyporales; f__Polyporaceae; g__Trametes; s__Trametes versicolor
New.CleanUp.ReferenceOTU6618	0	0	1	0	0	0	0	k__Fungi; p__Ascomycota; c__Dothideomycetes; o__Pleosporales; f__unidentified; g__unidentified; s__Pleosporales sp
New.CleanUp.ReferenceOTU6627	0	0	0	0	0	0	1	k__Fungi; p__Ascomycota; c__Eurotiomycetes; o__Eurotiales; f__Trichocomaceae; g__Aspergillus; s__Aspergillus ochraceus
New.CleanUp.ReferenceOTU6631	0	0	1	0	0	0	0	k__Fungi; p__Ascomycota; c__Dothideomycetes; o__Pleosporales; f__Pleosporaceae; g__Alternaria
New.CleanUp.ReferenceOTU6640	0	0	1	0	0	0	0	k__Fungi; p__Ascomycota; c__Dothideomycetes; o__Pleosporales; f__unidentified; g__unidentified; s__Pleosporales sp
New.CleanUp.ReferenceOTU6644	0	0	0	0	0	1	0	k__Fungi; p__Basidiomycota; c__Agaricomycetes; o__Polyporales; f__Meruliaceae; g__Bjerkandera
New.CleanUp.ReferenceOTU6646	0	0	0	0	0	0	1	k__Fungi; p__Ascomycota; c__Eurotiomycetes; o__Eurotiales; f__Trichocomaceae; g__Aspergillus; s__Aspergillus ochraceus
New.CleanUp.ReferenceOTU6657	0	0	1	0	0	0	0	k__Fungi; p__Ascomycota; c__Dothideomycetes; o__Pleosporales; f__unidentified; g__unidentified; s__Pleosporales sp
New.CleanUp.ReferenceOTU6662	0	0	0	1	0	0	0	k__Fungi; p__Basidiomycota; c__Agaricomycetes; o__Polyporales; f__Polyporaceae; g__Trametes; s__Trametes versicolor
New.CleanUp.ReferenceOTU6663	0	0	0	1	0	0	0	k__Fungi; p__Ascomycota; c__Eurotiomycetes; o__Eurotiales; f__Trichocomaceae; g__Aspergillus; s__Aspergillus ochraceus
New.CleanUp.ReferenceOTU6664	0	0	0	1	0	0	0	k__Fungi
New.CleanUp.ReferenceOTU667	0	0	0	0	0	1	0	k__Fungi; p__Basidiomycota; c__Agaricomycetes; o__Polyporales; f__Meruliaceae; g__Bjerkandera
New.CleanUp.ReferenceOTU6674	0	0	0	0	0	1	0	k__Fungi; p__Ascomycota; c__unidentified; o__unidentified; f__unidentified; g__unidentified; s__leaf litter ascomycete strain its367
New.CleanUp.ReferenceOTU668	0	0	1	0	0	0	0	k__Fungi; p__Ascomycota; c__Dothideomycetes; o__Pleosporales; f__unidentified; g__unidentified; s__Pleosporales sp
New.CleanUp.ReferenceOTU6684	0	0	2	0	0	0	0	k__Fungi; p__Ascomycota; c__Dothideomycetes; o__Pleosporales; f__unidentified; g__unidentified; s__Pleosporales sp
New.CleanUp.ReferenceOTU6686	0	0	0	0	0	1	0	k__Fungi; p__Basidiomycota; c__Agaricomycetes; o__Polyporales; f__Meruliaceae; g__Bjerkandera
New.CleanUp.ReferenceOTU6690	0	0	1	0	0	0	0	k__Fungi; p__Basidiomycota; c__Agaricomycetes; o__Polyporales; f__Meruliaceae; g__Bjerkandera; s__Bjerkandera sp
New.CleanUp.ReferenceOTU6693	0	0	1	0	0	0	0	k__Fungi
New.CleanUp.ReferenceOTU6696	2	0	0	0	0	0	0	k__Fungi; p__Basidiomycota; c__Agaricomycetes; o__Polyporales; f__Polyporaceae; g__Trametes; s__Trametes versicolor
New.CleanUp.ReferenceOTU6701	0	0	0	1	0	0	0	k__Fungi; p__Ascomycota; c__Eurotiomycetes; o__Eurotiales; f__Trichocomaceae; g__Aspergillus; s__Aspergillus ochraceus
New.CleanUp.ReferenceOTU6706	0	0	0	0	0	1	0	k__Fungi; p__Ascomycota; c__Eurotiomycetes; o__Eurotiales; f__Trichocomaceae; g__Aspergillus; s__Aspergillus ochraceus
New.CleanUp.ReferenceOTU6714	0	0	1	0	0	0	0	k__Fungi
New.CleanUp.ReferenceOTU6719	0	0	1	0	0	0	0	k__Fungi; p__Basidiomycota; c__Agaricomycetes; o__Polyporales; f__Meruliaceae; g__Bjerkandera; s__Bjerkandera sp
New.CleanUp.ReferenceOTU6720	0	0	0	1	0	2	0	k__Fungi; p__Ascomycota; c__Eurotiomycetes; o__Eurotiales; f__Trichocomaceae; g__Aspergillus; s__Aspergillus ochraceus
New.CleanUp.ReferenceOTU6729	4	1	114	0	3	2	0	k__Fungi
New.CleanUp.ReferenceOTU6733	0	0	0	0	0	1	0	k__Fungi; p__Basidiomycota; c__Agaricomycetes; o__Hymenochaetales; f__Schizoporaceae; g__Hyphodontia; s__Hyphodontia pallidula
New.CleanUp.ReferenceOTU6736	0	0	1	0	0	0	0	k__Fungi; p__Basidiomycota; c__Agaricomycetes; o__Polyporales; f__Meruliaceae; g__Bjerkandera
New.CleanUp.ReferenceOTU6739	0	0	0	0	0	1	0	k__Fungi; p__Basidiomycota; c__Agaricomycetes; o__Polyporales; f__Meruliaceae; g__Bjerkandera; s__Bjerkandera sp
New.CleanUp.ReferenceOTU6749	0	0	0	0	0	1	0	k__Fungi; p__Ascomycota; c__Eurotiomycetes; o__Eurotiales; f__Trichocomaceae; g__Aspergillus; s__Aspergillus ochraceus
New.CleanUp.ReferenceOTU6776	0	0	0	0	0	1	0	k__Fungi; p__Ascomycota; c__Eurotiomycetes; o__Eurotiales; f__Trichocomaceae; g__Aspergillus; s__Aspergillus ochraceus
New.CleanUp.ReferenceOTU6788	0	0	1	0	0	0	0	k__Fungi; p__Ascomycota; c__Dothideomycetes; o__Pleosporales; f__unidentified; g__unidentified; s__Pleosporales sp
New.CleanUp.ReferenceOTU6789	1	0	0	0	0	0	0	k__Fungi; p__Basidiomycota; c__Agaricomycetes; o__Polyporales; f__Polyporaceae; g__Trametes
New.CleanUp.ReferenceOTU6796	0	0	2	0	0	0	0	k__Fungi
New.CleanUp.ReferenceOTU6798	1	0	0	0	0	0	0	k__Fungi; p__Basidiomycota; c__Agaricomycetes; o__Polyporales; f__Meruliaceae; g__Bjerkandera; s__Bjerkandera sp
New.CleanUp.ReferenceOTU6808	0	0	3	0	0	0	0	k__Fungi
New.CleanUp.ReferenceOTU681	0	0	1	0	0	0	0	k__Fungi; p__Basidiomycota; c__Agaricomycetes; o__Polyporales; f__Meruliaceae; g__Bjerkandera; s__Bjerkandera sp
New.CleanUp.ReferenceOTU6810	0	0	1	0	0	0	0	k__Fungi; p__Basidiomycota; c__Agaricomycetes; o__Russulales; f__Stereaceae
New.CleanUp.ReferenceOTU6814	0	0	3	0	0	2	2	k__Fungi; p__Ascomycota; c__Eurotiomycetes; o__Eurotiales; f__Trichocomaceae; g__Aspergillus; s__Aspergillus ochraceus
New.CleanUp.ReferenceOTU684	0	0	0	0	0	1	0	k__Fungi; p__Basidiomycota; c__Agaricomycetes; o__Polyporales; f__Meruliaceae; g__Bjerkandera
New.CleanUp.ReferenceOTU6860	0	0	0	0	0	0	1	k__Fungi; p__Ascomycota; c__Eurotiomycetes; o__Eurotiales; f__Trichocomaceae; g__Aspergillus; s__Aspergillus ochraceus
New.CleanUp.ReferenceOTU6862	1	0	0	0	0	0	0	k__Fungi; p__Ascomycota; c__unidentified; o__unidentified; f__unidentified; g__unidentified; s__leaf litter ascomycete strain its367
New.CleanUp.ReferenceOTU6877	0	0	0	0	0	1	0	k__Fungi; p__Basidiomycota; c__Agaricomycetes; o__Polyporales; f__Meruliaceae; g__Bjerkandera; s__Bjerkandera sp
New.CleanUp.ReferenceOTU6892	0	1	0	0	0	0	0	k__Fungi; p__Basidiomycota; c__Wallemiomycetes; o__Wallemiales; f__Wallemiaceae; g__Wallemia
New.CleanUp.ReferenceOTU6893	1	1	17	0	0	0	2	k__Fungi; p__Basidiomycota; c__Agaricomycetes; o__Polyporales; f__Meruliaceae; g__Bjerkandera; s__Bjerkandera sp
New.CleanUp.ReferenceOTU6896	0	1	0	0	0	0	0	k__Fungi; p__Ascomycota; c__Eurotiomycetes; o__Eurotiales; f__Trichocomaceae; g__Aspergillus; s__Aspergillus ochraceus
New.CleanUp.ReferenceOTU6906	0	0	1	0	0	0	0	k__Fungi; p__Ascomycota; c__Dothideomycetes; o__Pleosporales; f__unidentified; g__unidentified; s__Pleosporales sp
New.CleanUp.ReferenceOTU692	2	0	1	0	0	0	0	k__Fungi; p__Basidiomycota; c__Agaricomycetes; o__Polyporales; f__Polyporaceae; g__Trametes; s__Trametes versicolor
New.CleanUp.ReferenceOTU6922	0	0	0	0	0	0	1	k__Fungi; p__Ascomycota; c__Eurotiomycetes; o__Eurotiales; f__Trichocomaceae; g__Aspergillus; s__Aspergillus ochraceus
New.CleanUp.ReferenceOTU6933	0	0	1	0	0	0	0	k__Fungi; p__Ascomycota; c__Dothideomycetes; o__Pleosporales; f__unidentified; g__unidentified; s__Pleosporales sp
New.CleanUp.ReferenceOTU6942	0	0	1	0	0	0	0	k__Fungi; p__Ascomycota; c__Dothideomycetes; o__Pleosporales; f__Pleosporaceae; g__Alternaria; s__Alternaria tenuissima
New.CleanUp.ReferenceOTU6945	1	0	0	0	0	0	0	k__Fungi; p__Basidiomycota; c__Agaricomycetes; o__Polyporales; f__Polyporaceae; g__Trametes; s__Trametes versicolor
New.CleanUp.ReferenceOTU6949	0	0	1	0	0	0	0	k__Fungi
New.CleanUp.ReferenceOTU6966	0	0	0	1	0	0	0	k__Fungi; p__Basidiomycota; c__Agaricomycetes; o__Polyporales; f__Polyporaceae; g__Trametes; s__Trametes versicolor
New.CleanUp.ReferenceOTU6970	0	0	0	1	0	0	0	k__Fungi; p__Ascomycota; c__Dothideomycetes; o__Pleosporales; f__Pleosporaceae; g__Alternaria; s__Alternaria tenuissima
New.CleanUp.ReferenceOTU6975	0	0	2	1	0	0	0	k__Fungi; p__Ascomycota; c__Eurotiomycetes; o__Eurotiales; f__Trichocomaceae; g__Aspergillus; s__Aspergillus ochraceus
New.CleanUp.ReferenceOTU6981	0	0	1	0	0	0	0	k__Fungi; p__unidentified; c__unidentified; o__unidentified; f__unidentified; g__unidentified; s__uncultured fungus
New.CleanUp.ReferenceOTU6987	1	0	0	0	0	0	0	k__Fungi; p__Basidiomycota; c__Agaricomycetes; o__Polyporales; f__Polyporaceae
New.CleanUp.ReferenceOTU7	1	0	0	0	0	0	0	k__Fungi; p__Basidiomycota; c__Agaricomycetes; o__Polyporales; f__Polyporaceae; g__Trametes; s__Trametes versicolor
New.CleanUp.ReferenceOTU7006	0	0	0	0	0	0	1	k__Fungi; p__Ascomycota; c__Eurotiomycetes; o__Eurotiales; f__Trichocomaceae; g__Aspergillus; s__Aspergillus ochraceus
New.CleanUp.ReferenceOTU7008	0	0	1	0	0	0	0	k__Fungi; p__Basidiomycota; c__Agaricomycetes; o__Polyporales; f__Meruliaceae; g__Bjerkandera
New.CleanUp.ReferenceOTU7015	1	0	0	0	0	0	0	k__Fungi; p__Basidiomycota; c__Agaricomycetes; o__Polyporales; f__Polyporaceae; g__Trametes
New.CleanUp.ReferenceOTU7018	0	0	1	0	0	0	0	k__Fungi; p__Ascomycota; c__Eurotiomycetes; o__Eurotiales; f__Trichocomaceae; g__Aspergillus; s__Aspergillus ochraceus
New.CleanUp.ReferenceOTU702	1	0	0	0	0	0	0	k__Fungi; p__Basidiomycota; c__Agaricomycetes; o__Polyporales; f__Polyporaceae; g__Trametes; s__Trametes versicolor
New.CleanUp.ReferenceOTU7026	1	0	0	0	0	0	0	k__Fungi; p__Basidiomycota; c__Agaricomycetes; o__Polyporales; f__Polyporaceae; g__Trametes; s__Trametes versicolor
New.CleanUp.ReferenceOTU7030	1	0	0	0	0	0	0	k__Fungi; p__Basidiomycota; c__Agaricomycetes; o__Polyporales; f__Polyporaceae; g__Trametes; s__Trametes versicolor
New.CleanUp.ReferenceOTU7043	2	0	0	0	0	0	0	k__Fungi; p__Basidiomycota; c__Agaricomycetes; o__Polyporales; f__Polyporaceae; g__Trametes
New.CleanUp.ReferenceOTU7046	0	0	9	0	0	0	0	k__Fungi; p__unidentified; c__unidentified; o__unidentified; f__unidentified; g__unidentified; s__uncultured fungus
New.CleanUp.ReferenceOTU7050	0	0	0	0	0	1	0	k__Fungi; p__Ascomycota; c__Eurotiomycetes; o__Eurotiales; f__Trichocomaceae; g__Aspergillus; s__Aspergillus ochraceus
New.CleanUp.ReferenceOTU7055	0	0	2	0	0	0	0	k__Fungi; p__Basidiomycota; c__Agaricomycetes; o__Russulales; f__unidentified; g__unidentified; s__Russulales sp
New.CleanUp.ReferenceOTU706	0	0	1	0	0	0	0	k__Fungi
New.CleanUp.ReferenceOTU7079	0	0	0	1	0	0	0	k__Fungi; p__Ascomycota; c__Eurotiomycetes; o__Eurotiales; f__Trichocomaceae; g__Aspergillus; s__Aspergillus ochraceus
New.CleanUp.ReferenceOTU7080	1	0	0	0	0	0	0	k__Fungi; p__Basidiomycota; c__Agaricomycetes; o__Polyporales; f__Polyporaceae; g__Trametes
New.CleanUp.ReferenceOTU7083	0	0	0	0	0	0	1	k__Fungi; p__Basidiomycota; c__Microbotryomycetes; o__Sporidiobolales; f__Incertae sedis
New.CleanUp.ReferenceOTU7089	0	0	1	0	0	0	0	k__Fungi; p__Ascomycota; c__Dothideomycetes; o__Pleosporales; f__unidentified; g__unidentified; s__Pleosporales sp
New.CleanUp.ReferenceOTU7100	0	0	0	1	0	0	0	k__Fungi; p__Basidiomycota; c__Agaricomycetes; o__Polyporales; f__Meruliaceae; g__Bjerkandera; s__Bjerkandera sp
New.CleanUp.ReferenceOTU7103	0	0	0	0	1	0	0	k__Fungi; p__Ascomycota; c__Eurotiomycetes; o__Eurotiales; f__Trichocomaceae; g__Aspergillus; s__Aspergillus ochraceus
New.CleanUp.ReferenceOTU7104	0	0	9	0	0	0	0	k__Fungi; p__Basidiomycota; c__Agaricomycetes; o__Russulales; f__Peniophoraceae
New.CleanUp.ReferenceOTU7112	0	0	1	0	0	0	0	k__Fungi; p__Basidiomycota; c__Agaricomycetes; o__Polyporales; f__Meruliaceae; g__Bjerkandera; s__Bjerkandera sp
New.CleanUp.ReferenceOTU7123	1	0	0	0	0	0	0	k__Fungi; p__Basidiomycota; c__Agaricomycetes; o__Polyporales; f__Polyporaceae; g__Trametes; s__Trametes versicolor
New.CleanUp.ReferenceOTU7132	0	0	0	0	0	1	0	k__Fungi; p__Ascomycota; c__Eurotiomycetes; o__Eurotiales; f__Trichocomaceae; g__Aspergillus; s__Aspergillus ochraceus
New.CleanUp.ReferenceOTU7137	0	0	0	0	0	0	1	k__Fungi; p__Basidiomycota; c__Agaricomycetes; o__Hymenochaetales; f__Hymenochaetaceae; g__Inonotus; s__Inonotus hispidus
New.CleanUp.ReferenceOTU7141	0	0	0	0	0	1	0	k__Fungi; p__Ascomycota; c__Eurotiomycetes; o__Eurotiales; f__Trichocomaceae; g__Aspergillus; s__Aspergillus ochraceus
New.CleanUp.ReferenceOTU7147	1	0	1	0	0	0	1	k__Fungi; p__Ascomycota; c__Eurotiomycetes; o__Eurotiales; f__Trichocomaceae; g__Aspergillus; s__Aspergillus ochraceus
New.CleanUp.ReferenceOTU7149	0	0	1	0	0	0	0	k__Fungi
New.CleanUp.ReferenceOTU7151	0	0	1	0	0	0	0	k__Fungi; p__unidentified; c__unidentified; o__unidentified; f__unidentified; g__unidentified; s__uncultured fungus
New.CleanUp.ReferenceOTU717	0	1	2	0	0	0	0	k__Fungi; p__Ascomycota; c__Eurotiomycetes; o__Eurotiales; f__Trichocomaceae; g__Aspergillus; s__Aspergillus ochraceus
New.CleanUp.ReferenceOTU7179	1	0	0	0	0	0	0	k__Fungi; p__Basidiomycota; c__Agaricomycetes; o__Polyporales; f__Polyporaceae; g__Trametes
New.CleanUp.ReferenceOTU7180	0	0	0	1	0	0	0	k__Fungi; p__Ascomycota; c__Eurotiomycetes; o__Eurotiales; f__Trichocomaceae; g__Aspergillus
New.CleanUp.ReferenceOTU7181	0	0	1	0	0	0	1	k__Fungi; p__Ascomycota; c__Eurotiomycetes; o__Eurotiales; f__Trichocomaceae; g__Aspergillus; s__Aspergillus ochraceus
New.CleanUp.ReferenceOTU7185	0	0	0	0	0	1	0	k__Fungi; p__Basidiomycota; c__Agaricomycetes; o__Polyporales; f__Meruliaceae; g__Bjerkandera
New.CleanUp.ReferenceOTU7209	0	0	0	1	0	0	0	k__Fungi; p__Basidiomycota; c__Agaricomycetes; o__Russulales; f__Stereaceae
New.CleanUp.ReferenceOTU7213	0	0	0	0	0	1	0	k__Fungi; p__Ascomycota; c__Eurotiomycetes; o__Eurotiales; f__Trichocomaceae; g__Aspergillus
New.CleanUp.ReferenceOTU7225	0	0	0	1	0	0	0	k__Fungi; p__Ascomycota; c__Eurotiomycetes; o__Eurotiales; f__Trichocomaceae; g__Aspergillus; s__Aspergillus ochraceus
New.CleanUp.ReferenceOTU7236	1	0	0	0	0	0	0	k__Fungi; p__Basidiomycota; c__Agaricomycetes; o__Polyporales; f__Polyporaceae; g__Trametes; s__Trametes versicolor
New.CleanUp.ReferenceOTU7242	0	0	0	0	0	2	3	k__Fungi; p__Ascomycota; c__Eurotiomycetes; o__Eurotiales; f__Trichocomaceae; g__Aspergillus; s__Aspergillus ochraceus
New.CleanUp.ReferenceOTU7246	1	3	1	3	1	4	2	k__Fungi; p__Ascomycota; c__Eurotiomycetes; o__Eurotiales; f__Trichocomaceae; g__Aspergillus; s__Aspergillus ochraceus
New.CleanUp.ReferenceOTU7248	0	0	1	0	0	0	0	k__Fungi; p__Ascomycota; c__Dothideomycetes; o__Pleosporales; f__Pleosporaceae; g__Alternaria
New.CleanUp.ReferenceOTU7249	0	0	1	0	0	0	0	k__Fungi; p__Ascomycota; c__Dothideomycetes; o__Pleosporales; f__unidentified; g__unidentified; s__Pleosporales sp
New.CleanUp.ReferenceOTU7250	0	0	0	0	0	1	0	k__Fungi; p__Basidiomycota; c__Agaricomycetes; o__Polyporales; f__Phanerochaetaceae; g__Ceriporiopsis; s__Ceriporiopsis gilvescens
New.CleanUp.ReferenceOTU7255	0	0	1	0	0	0	0	k__Fungi
New.CleanUp.ReferenceOTU7261	1	0	1	0	0	1	0	k__Fungi; p__Basidiomycota; c__Agaricomycetes; o__Polyporales; f__Polyporaceae; g__Trametes; s__Trametes versicolor
New.CleanUp.ReferenceOTU7267	0	0	1	0	0	0	0	k__Fungi; p__Ascomycota; c__Eurotiomycetes; o__Eurotiales; f__Trichocomaceae; g__Aspergillus; s__Aspergillus ochraceus
New.CleanUp.ReferenceOTU7291	0	0	2	0	0	0	0	k__Fungi; p__Basidiomycota; c__Agaricomycetes; o__Russulales; f__unidentified; g__unidentified; s__Russulales sp
New.CleanUp.ReferenceOTU7295	0	0	1	0	0	0	0	k__Fungi; p__Basidiomycota; c__Agaricomycetes; o__Polyporales; f__Meruliaceae; g__Bjerkandera
New.CleanUp.ReferenceOTU7305	0	0	1	0	0	0	0	k__Fungi
New.CleanUp.ReferenceOTU7306	0	0	1	0	0	0	0	k__Fungi; p__Ascomycota; c__Dothideomycetes; o__Pleosporales; f__unidentified; g__unidentified; s__Pleosporales sp
New.CleanUp.ReferenceOTU7317	1	0	0	1	0	0	0	k__Fungi; p__Basidiomycota; c__Agaricomycetes; o__Polyporales; f__Polyporaceae; g__Trametes
New.CleanUp.ReferenceOTU7324	0	0	1	0	0	0	0	k__Fungi
New.CleanUp.ReferenceOTU733	2	0	0	0	0	0	0	k__Fungi; p__Ascomycota; c__unidentified; o__unidentified; f__unidentified; g__unidentified; s__leaf litter ascomycete strain its367
New.CleanUp.ReferenceOTU7330	0	0	0	1	0	0	0	k__Fungi; p__Basidiomycota; c__Agaricomycetes; o__Polyporales; f__Polyporaceae; g__Trametes
New.CleanUp.ReferenceOTU7334	0	0	0	0	0	1	0	k__Fungi; p__Ascomycota; c__Eurotiomycetes; o__Eurotiales; f__Trichocomaceae; g__Aspergillus; s__Aspergillus ochraceus
New.CleanUp.ReferenceOTU7336	0	0	0	1	0	0	0	k__Fungi; p__Ascomycota; c__Eurotiomycetes; o__Eurotiales; f__Trichocomaceae; g__Aspergillus; s__Aspergillus penicillioides
New.CleanUp.ReferenceOTU7341	2	0	0	0	0	0	0	k__Fungi; p__Basidiomycota; c__Agaricomycetes; o__Polyporales; f__Polyporaceae; g__Trametes; s__Trametes versicolor
New.CleanUp.ReferenceOTU7346	0	0	0	1	0	0	0	k__Fungi; p__Basidiomycota; c__Agaricomycetes; o__Polyporales; f__Polyporaceae; g__Trametes; s__Trametes versicolor
New.CleanUp.ReferenceOTU7368	0	0	1	1	0	1	2	k__Fungi; p__Ascomycota; c__Eurotiomycetes; o__Eurotiales; f__Trichocomaceae; g__Aspergillus; s__Aspergillus ochraceus
New.CleanUp.ReferenceOTU7382	0	0	0	0	0	1	0	k__Fungi; p__Ascomycota; c__Eurotiomycetes; o__Eurotiales; f__Trichocomaceae; g__Aspergillus; s__Aspergillus ochraceus
New.CleanUp.ReferenceOTU739	0	0	0	0	0	1	0	k__Fungi; p__Ascomycota; c__Eurotiomycetes; o__Eurotiales; f__Trichocomaceae; g__Aspergillus; s__Aspergillus ochraceus
New.CleanUp.ReferenceOTU7390	1	0	0	0	0	0	0	k__Fungi; p__Basidiomycota; c__Agaricomycetes; o__Polyporales; f__Polyporaceae; g__Trametes; s__Trametes versicolor
New.CleanUp.ReferenceOTU7394	1	0	0	0	0	0	0	k__Fungi; p__Basidiomycota; c__Agaricomycetes; o__Polyporales; f__Polyporaceae; g__Trametes; s__Trametes versicolor
New.CleanUp.ReferenceOTU7397	0	0	1	0	0	0	0	k__Fungi; p__Ascomycota; c__Eurotiomycetes; o__Eurotiales; f__Trichocomaceae; g__Aspergillus; s__Aspergillus ochraceus
New.CleanUp.ReferenceOTU7401	0	0	0	0	0	1	0	k__Fungi; p__Basidiomycota; c__Agaricomycetes; o__Polyporales; f__Meruliaceae; g__Bjerkandera; s__Bjerkandera sp
New.CleanUp.ReferenceOTU7424	0	0	0	0	0	1	0	k__Fungi; p__Ascomycota; c__Eurotiomycetes; o__Eurotiales; f__Trichocomaceae; g__Aspergillus; s__Aspergillus ochraceus
New.CleanUp.ReferenceOTU7452	0	1	2	2	0	0	1	k__Fungi; p__Ascomycota; c__Eurotiomycetes; o__Eurotiales; f__Trichocomaceae; g__Aspergillus; s__Aspergillus ochraceus
New.CleanUp.ReferenceOTU7486	0	0	0	0	0	1	0	k__Fungi; p__Ascomycota; c__Eurotiomycetes; o__Eurotiales; f__Trichocomaceae; g__Aspergillus; s__Aspergillus ochraceus
New.CleanUp.ReferenceOTU7488	0	1	0	0	0	0	0	k__Fungi; p__Basidiomycota; c__Agaricomycetes; o__Polyporales; f__Polyporaceae; g__Trametes; s__Trametes versicolor
New.CleanUp.ReferenceOTU7493	2	0	0	0	0	0	0	k__Fungi; p__Basidiomycota; c__Agaricomycetes; o__Polyporales; f__Polyporaceae; g__Trametes; s__Trametes versicolor
New.CleanUp.ReferenceOTU7505	1	0	0	0	1	0	0	k__Fungi; p__Basidiomycota; c__Agaricomycetes; o__Polyporales; f__Polyporaceae
New.CleanUp.ReferenceOTU752	0	0	0	0	1	4	0	k__Fungi; p__Basidiomycota; c__Agaricomycetes; o__Russulales; f__Stereaceae; g__Stereum; s__Stereum rugosum
New.CleanUp.ReferenceOTU753	0	0	0	0	0	0	1	k__Fungi; p__Ascomycota; c__Eurotiomycetes; o__Eurotiales; f__Trichocomaceae; g__Aspergillus; s__Aspergillus ochraceus
New.CleanUp.ReferenceOTU7530	0	0	1	0	0	0	0	k__Fungi; p__unidentified; c__unidentified; o__unidentified; f__unidentified; g__unidentified; s__uncultured fungus
New.CleanUp.ReferenceOTU7532	0	0	2	0	0	0	0	k__Fungi; p__unidentified; c__unidentified; o__unidentified; f__unidentified; g__unidentified; s__uncultured fungus
New.CleanUp.ReferenceOTU7536	0	0	1	0	0	0	0	k__Fungi; p__Ascomycota; c__Dothideomycetes; o__Pleosporales; f__unidentified; g__unidentified; s__Pleosporales sp
New.CleanUp.ReferenceOTU7540	1	0	0	0	0	0	0	k__Fungi; p__Ascomycota; c__Eurotiomycetes; o__Eurotiales; f__Trichocomaceae; g__Aspergillus; s__Aspergillus ochraceus
New.CleanUp.ReferenceOTU7545	0	0	0	0	0	1	0	k__Fungi; p__Basidiomycota; c__Agaricomycetes; o__Polyporales; f__Polyporaceae; g__Trametes; s__Trametes versicolor
New.CleanUp.ReferenceOTU7546	0	0	0	0	0	1	0	k__Fungi; p__Basidiomycota; c__Agaricomycetes; o__Polyporales; f__Meruliaceae; g__Bjerkandera; s__Bjerkandera sp
New.CleanUp.ReferenceOTU7557	0	0	0	0	0	0	1	k__Fungi; p__Ascomycota; c__Eurotiomycetes; o__Eurotiales; f__Trichocomaceae; g__Aspergillus; s__Aspergillus ochraceus
New.CleanUp.ReferenceOTU7587	0	0	0	0	0	1	0	k__Fungi; p__Ascomycota; c__Eurotiomycetes; o__Eurotiales; f__Trichocomaceae; g__Aspergillus; s__Aspergillus ochraceus
New.CleanUp.ReferenceOTU7591	0	0	0	0	1	0	0	k__Fungi; p__Ascomycota; c__Eurotiomycetes; o__Eurotiales; f__Trichocomaceae; g__Aspergillus; s__Aspergillus ochraceus
New.CleanUp.ReferenceOTU7598	1	0	0	0	0	0	0	k__Fungi; p__Basidiomycota; c__Agaricomycetes; o__Polyporales; f__Polyporaceae
New.CleanUp.ReferenceOTU7602	1	0	0	0	0	0	0	k__Fungi; p__Basidiomycota; c__Agaricomycetes; o__Polyporales; f__Polyporaceae; g__Trametes; s__Trametes versicolor
New.CleanUp.ReferenceOTU7605	0	0	1	0	0	0	0	k__Fungi; p__Ascomycota; c__Eurotiomycetes; o__Eurotiales; f__Trichocomaceae; g__Aspergillus; s__Aspergillus ochraceus
New.CleanUp.ReferenceOTU7607	0	0	1	0	0	0	0	k__Fungi; p__Ascomycota; c__Dothideomycetes; o__Pleosporales; f__unidentified; g__unidentified; s__Pleosporales sp
New.CleanUp.ReferenceOTU7610	1	0	0	0	0	0	0	k__Fungi; p__Basidiomycota; c__Agaricomycetes; o__Polyporales; f__Polyporaceae; g__Trametes; s__Trametes versicolor
New.CleanUp.ReferenceOTU7615	0	0	0	0	0	1	0	k__Fungi; p__Basidiomycota; c__Agaricomycetes; o__Polyporales; f__Meruliaceae; g__Bjerkandera; s__Bjerkandera sp
New.CleanUp.ReferenceOTU7623	1	0	3	3	0	4	0	k__Fungi; p__Ascomycota; c__Eurotiomycetes; o__Eurotiales; f__Trichocomaceae; g__Aspergillus; s__Aspergillus ochraceus
New.CleanUp.ReferenceOTU7624	0	0	0	1	0	0	0	k__Fungi; p__Basidiomycota; c__Wallemiomycetes; o__Wallemiales; f__Wallemiaceae; g__Wallemia
New.CleanUp.ReferenceOTU7651	0	1	5	0	0	1	0	k__Fungi; p__Basidiomycota; c__Agaricomycetes; o__Polyporales; f__Meruliaceae; g__Bjerkandera; s__Bjerkandera sp
New.CleanUp.ReferenceOTU7652	0	0	1	0	0	0	0	k__Fungi; p__Basidiomycota; c__Agaricomycetes; o__Hymenochaetales; f__Hymenochaetaceae; g__Inonotus; s__Inonotus hispidus
New.CleanUp.ReferenceOTU7655	0	0	1	0	0	0	0	k__Fungi; p__Ascomycota; c__Dothideomycetes; o__Pleosporales; f__unidentified; g__unidentified; s__Pleosporales sp
New.CleanUp.ReferenceOTU7657	0	0	1	0	0	0	0	k__Fungi; p__Ascomycota; c__Dothideomycetes; o__Pleosporales; f__unidentified; g__unidentified; s__Pleosporales sp
New.CleanUp.ReferenceOTU7658	0	0	1	0	0	0	0	k__Fungi
New.CleanUp.ReferenceOTU7659	0	0	0	1	0	0	0	k__Fungi; p__Ascomycota; c__unidentified; o__unidentified; f__unidentified; g__unidentified; s__leaf litter ascomycete strain its367
New.CleanUp.ReferenceOTU7679	0	0	1	0	0	0	0	k__Fungi
New.CleanUp.ReferenceOTU769	1	0	0	0	0	0	0	k__Fungi; p__Basidiomycota; c__Agaricomycetes; o__Polyporales; f__Polyporaceae; g__Trametes; s__Trametes versicolor
New.CleanUp.ReferenceOTU7704	0	0	1	0	0	0	0	k__Fungi; p__Ascomycota; c__Dothideomycetes; o__Pleosporales; f__unidentified; g__unidentified; s__Pleosporales sp
New.CleanUp.ReferenceOTU7716	0	0	1	0	0	0	0	k__Fungi; p__Basidiomycota; c__Agaricomycetes; o__Polyporales; f__Meruliaceae; g__Bjerkandera; s__Bjerkandera sp
New.CleanUp.ReferenceOTU7735	0	0	2	0	0	0	0	k__Fungi; p__Basidiomycota; c__Agaricomycetes
New.CleanUp.ReferenceOTU7750	0	0	0	0	0	1	0	k__Fungi; p__Basidiomycota; c__Agaricomycetes; o__Polyporales; f__Meruliaceae; g__Bjerkandera; s__Bjerkandera sp
New.CleanUp.ReferenceOTU7757	0	0	0	0	0	0	1	k__Fungi; p__Ascomycota; c__Eurotiomycetes; o__Eurotiales; f__Trichocomaceae; g__Aspergillus; s__Aspergillus ochraceus
New.CleanUp.ReferenceOTU7759	0	0	3	0	0	0	0	k__Fungi; p__Ascomycota; c__Dothideomycetes; o__Pleosporales; f__unidentified; g__unidentified; s__Pleosporales sp
New.CleanUp.ReferenceOTU776	7	0	0	0	0	0	0	k__Fungi; p__Ascomycota; c__unidentified; o__unidentified; f__unidentified; g__unidentified; s__leaf litter ascomycete strain its367
New.CleanUp.ReferenceOTU7764	0	0	0	0	0	1	0	k__Fungi; p__Basidiomycota; c__Agaricomycetes; o__Polyporales; f__Meruliaceae; g__Bjerkandera; s__Bjerkandera sp
New.CleanUp.ReferenceOTU7765	0	0	0	0	0	1	0	k__Fungi; p__Basidiomycota; c__Agaricomycetes; o__Polyporales; f__Phanerochaetaceae; g__Ceriporiopsis; s__Ceriporiopsis gilvescens
New.CleanUp.ReferenceOTU7773	0	0	2	1	0	0	0	k__Fungi; p__Ascomycota; c__Dothideomycetes; o__Pleosporales; f__unidentified; g__unidentified; s__Pleosporales sp
New.CleanUp.ReferenceOTU778	0	0	0	0	0	1	0	k__Fungi; p__Ascomycota; c__Eurotiomycetes; o__Eurotiales; f__Trichocomaceae; g__Aspergillus; s__Aspergillus ochraceus
New.CleanUp.ReferenceOTU7784	0	0	0	0	0	1	0	k__Fungi; p__Ascomycota; c__Eurotiomycetes; o__Eurotiales; f__Trichocomaceae; g__Aspergillus; s__Aspergillus ochraceus
New.CleanUp.ReferenceOTU7785	0	0	0	0	0	0	1	k__Fungi; p__Ascomycota; c__Eurotiomycetes; o__Eurotiales; f__Trichocomaceae; g__Aspergillus; s__Aspergillus ochraceus
New.CleanUp.ReferenceOTU7787	1	0	0	0	0	0	0	k__Fungi; p__Basidiomycota; c__Agaricomycetes; o__Polyporales; f__Polyporaceae; g__Trametes; s__Trametes versicolor
New.CleanUp.ReferenceOTU7794	0	0	1	0	0	0	0	k__Fungi; p__Ascomycota; c__Dothideomycetes; o__Pleosporales; f__unidentified; g__unidentified; s__Pleosporales sp
New.CleanUp.ReferenceOTU7795	0	0	1	0	0	0	0	k__Fungi; p__Basidiomycota; c__Agaricomycetes; o__Polyporales; f__Meruliaceae; g__Bjerkandera; s__Bjerkandera sp
New.CleanUp.ReferenceOTU7805	1	0	0	0	0	0	0	k__Fungi; p__Basidiomycota; c__Agaricomycetes; o__Polyporales; f__Polyporaceae; g__Trametes; s__Trametes versicolor
New.CleanUp.ReferenceOTU7815	0	0	1	0	0	0	0	k__Fungi
New.CleanUp.ReferenceOTU7816	0	0	0	0	0	1	0	k__Fungi; p__Basidiomycota; c__Agaricomycetes; o__Polyporales; f__Phanerochaetaceae; g__Ceriporiopsis; s__Ceriporiopsis gilvescens
New.CleanUp.ReferenceOTU7828	0	0	0	0	0	1	0	k__Fungi; p__Basidiomycota; c__Agaricomycetes
New.CleanUp.ReferenceOTU7831	0	0	6	0	0	0	0	k__Fungi; p__Basidiomycota; c__Agaricomycetes; o__Russulales; f__Stereaceae; g__Stereum; s__Stereum sanguinolentum
[truncated: 12,858 more rows]
