# Supplementary material for: Microbiome interplay: plants alter microbial abundance and diversity within the built environment
Source: Front Microbiol. 2015 Aug 28;6:887. doi: 10.3389/fmicb.2015.00887 (PMC4552223; doi:10.3389/fmicb.2015.00887)
Supplement: Supplementary Table S5 — Summary of controls with counts or hits in this study. [file Table5.XLSX]

## Sheet: Tabelle1
# Supplementary Table S5: summary of processed controls in this study
counts of negative controls in qPCR were subtracted from respective samples
	Archaea	Bacteria	Fungi
	40596.5	577	69
	49462.3	706	98
	45544.9	2945	218
	63250.5	2436	16
	60835.7	2539	48
	65902.3	14	52
		462
PMA	PMA	non-PMA	% viable
	2.40472e+07	1.80025e+08	13.3577
	1.15338e+07	1.33631e+07	86.3109
	15985.6	20698.3	77.2313
	1592.68	2149.27	74.1036
	1.22061e+07	1.60816e+07	75.9012
	1282.05	3501.9	36.6102
		mean	60.5858
bacterial taxa at and beyond genus level detected in control sample (no single or doubletons)
	Acidovorax
	Acinetobacter
	Agrobacterium
	Bacillus
	Bosea genosp.
	Bradyrhizobium
	Caulobacter
	Deinococcus
	Delftia
	Enhydrobacter
	Erwinia
	Gemmata
	Luteolibacter
	Methylobacterium
	Methylobacterium adhaesivum
	Mycoplana
	Olivibacter
	Paenibacillus
	Pantoea agglomerans
	Pirellulaceae A17
	Propionibacterium acnes
	Pseudochrobactrum
	Pseudomonas
	Ralstonia
	Sphingomonas
fungal species detected in control sample (no single or doubletons)
	Alternaria alternata
	Alternaria tenuissima
	Amylostereum areolatum
	Aspergillus flavus
	Aspergillus fumigatus
	Aspergillus ochraceus
	Aspergillus penicillioides
	Aspergillus sydowii
	Auriculariales sp
	Bjerkandera sp
	Ceriporiopsis gilvescens
	Chaetomium globosum
	Coprinellus micaceus
	Cyphellophora cf pluriseptata CBS 28585
	Fusarium oxysporum
	Gymnopilus penetrans
	Hyphodontia alutaria
	Hyphodontia pallidula
	Hypomyces sp 15PA19
	Mycena polygramma
	Mycena pura
	Penicillium chrysogenum
	Penicillium polonicum
	Phlebia radiata
	Phlebia tremellosa
	Physisporinus sp
	Piptoporus betulinus
	Pleosporales sp
	Resinicium bicolor
	Rhodotorula slooffiae
	Schizophyllum commune
	Sistotremastrum sp
	Stereum sanguinolentum
	Trametes versicolor
	Tubulicrinis subulatus
